# Supplementary material for: (1-Methyl-1H-imidazol-3-ium-2-yl)(phen­yl)phosphinate monohydrate
Source: Acta Crystallogr Sect E Struct Rep Online. 2012 Jul 4;68(Pt 8):o2330. doi: 10.1107/S1600536812028255 (PMC3414269; doi:10.1107/S1600536812028255)
Supplement: Supplementary file 1 [file e-68-o2330-sup1.cif]

##############################################################################
#                                                                            #
# This CIF contains the data in a paper accepted for publication in          #
# Acta Crystallographica Section E. It conforms to the requirements of       #
# Notes for Authors for Acta Crystallographica Section E, and has been       #
# peer reviewed under the auspices of the IUCr Commission on Journals.       #
#                                                                            #
# Full details of the Crystallographic Information File format               #
# are given in the paper "The Crystallographic Information File (CIF):       #
# a New Standard Archive File for Crystallography" by S. R. Hall, F. H.      #
# Allen and I. D. Brown [Acta Cryst. (1991), A47, 655-685].                  #
#                                                                            #
# The current version of the core CIF dictionary is obtainable from          #
# ftp://ftp.iucr.org/pub/cif_core.dic.                                       #
#                                                                            #
# Software is freely available for graphical display of the structure(s)     #
# in this CIF. For information consult the CIF software page                 #
# http://www.iucr.org/resources/cif/software.                                #
#                                                                            #
# This file may be used for bona fide research purposes within the           #
# scientific community so long as proper attribution is given to the journal # 
# article from which it was obtained.                                        #
#                                                                            #
##############################################################################
data_I
_audit_creation_method     SHELXL-97
_chemical_name_systematic
;
(1-Methyl-1<i>H</i>-imidazol-3-ium-2-yl)(phenyl)phosphinate monohydrate
;
_chemical_name_common     ?
_chemical_formula_moiety     'C10 H11 N2 O2 P, H2 O'
_chemical_formula_sum     'C10 H13 N2 O3 P'
_chemical_formula_iupac     'C10 H11 N2 O2 P, H2 O'
_chemical_formula_weight     240.19
_chemical_melting_point     ?
_symmetry_cell_setting     monoclinic
_symmetry_space_group_name_H-M     'P 21/n'
_symmetry_space_group_name_Hall     '-P 2yn'
loop_
    _symmetry_equiv_pos_as_xyz
    'x, y, z'
    '-x+1/2, y+1/2, -z+1/2'
    '-x, -y, -z'
    'x-1/2, -y-1/2, z-1/2'
_cell_length_a     6.7946(5)
_cell_length_b     24.753(2)
_cell_length_c     7.5277(7)
_cell_angle_alpha     90.00
_cell_angle_beta     114.4330(10)
_cell_angle_gamma     90.00
_cell_volume     1152.70(17)
_cell_formula_units_Z     4
_cell_measurement_reflns_used     1313
_cell_measurement_theta_min     2.469
_cell_measurement_theta_max     23.302
_cell_measurement_temperature     298(2)
_exptl_crystal_description     block
_exptl_crystal_colour     colourless
_exptl_crystal_size_max     0.40
_exptl_crystal_size_mid     0.31
_exptl_crystal_size_min     0.14
_exptl_crystal_density_diffrn     1.384
_exptl_crystal_density_meas     ?
_exptl_crystal_density_method     'not measured'
_exptl_crystal_F_000     504
_exptl_absorpt_coefficient_mu     0.232
_exptl_absorpt_correction_type     multi-scan
_exptl_absorpt_process_details     '(SADABS; Sheldrick, 1996)'
_exptl_absorpt_correction_T_min     0.9128
_exptl_absorpt_correction_T_max     0.9682
_exptl_special_details
;
;
_diffrn_ambient_temperature     298(2)
_diffrn_radiation_type     MoK\a
_diffrn_radiation_wavelength     0.71073
_diffrn_radiation_source     'fine-focus sealed tube'
_diffrn_radiation_monochromator     graphite
_diffrn_measurement_device_type     'Bruker SMART CCD area-detector'
_diffrn_measurement_method     '\f and \w scans'
_diffrn_detector_area_resol_mean     ?
_diffrn_reflns_number     6904
_diffrn_reflns_av_R_equivalents     0.0475
_diffrn_reflns_av_sigmaI/netI     0.0631
_diffrn_reflns_theta_min     3.08
_diffrn_reflns_theta_max     27.50
_diffrn_reflns_theta_full     26.00
_diffrn_measured_fraction_theta_max     0.981
_diffrn_measured_fraction_theta_full     0.991
_diffrn_reflns_limit_h_min     -8
_diffrn_reflns_limit_h_max     8
_diffrn_reflns_limit_k_min     -29
_diffrn_reflns_limit_k_max     32
_diffrn_reflns_limit_l_min     -9
_diffrn_reflns_limit_l_max     7
_diffrn_standards_number     ?
_diffrn_standards_interval_count     ?
_diffrn_standards_interval_time     ?
_diffrn_standards_decay_%     ?
_refine_special_details
;
Refinement of <i>F</i>^2^ against ALL reflections. The weighted <i>R</i>-factor
<i>wR</i> and goodness of fit <i>S</i> are based on <i>F</i>^2^, conventional
<i>R</i>-factors <i>R</i> are based on <i>F</i>, with <i>F</i> set to zero for
negative <i>F</i>^2^. The threshold expression of <i>F</i>^2^ >
\s(<i>F</i>^2^) is used only for calculating <i>R</i>-factors(gt) <i>etc</i>.
and is not relevant to the choice of reflections for refinement.
<i>R</i>-factors based on <i>F</i>^2^ are statistically about twice as large
as those based on <i>F</i>, and <i>R</i>- factors based on ALL data will be
even larger.
;
_reflns_number_total     2597
_reflns_number_gt     1489
_reflns_threshold_expression     I>2\s(I)
_refine_ls_structure_factor_coef     Fsqd
_refine_ls_matrix_type     full
_refine_ls_R_factor_all     0.1024
_refine_ls_R_factor_gt     0.0540
_refine_ls_wR_factor_gt     0.1286
_refine_ls_wR_factor_ref     0.1537
_refine_ls_goodness_of_fit_ref     1.017
_refine_ls_restrained_S_all     1.017
_refine_ls_number_reflns     2597
_refine_ls_number_parameters     146
_refine_ls_number_restraints     0
_refine_ls_hydrogen_treatment     constr
_refine_ls_weighting_scheme     calc
_refine_ls_weighting_details
         'calc w=1/[\s^2^(Fo^2^)+(0.0721P)^2^+0.0591P] where P=(Fo^2^+2Fc^2^)/3'
_atom_sites_solution_hydrogens     geom
_atom_sites_solution_primary     direct
_atom_sites_solution_secondary     difmap
_refine_ls_shift/su_max     0.001
_refine_ls_shift/su_mean     0.000
_refine_diff_density_max     0.319
_refine_diff_density_min     -0.315
_refine_ls_extinction_method     none
_refine_ls_extinction_coef     ?
loop_
    _atom_type_symbol
    _atom_type_description
    _atom_type_scat_dispersion_real
    _atom_type_scat_dispersion_imag
    _atom_type_scat_source
    'C' 'C' 0.0033 0.0016
                         'International Tables Vol C Tables 4.2.6.8 and 6.1.1.4'
    'H' 'H' 0.0000 0.0000
                         'International Tables Vol C Tables 4.2.6.8 and 6.1.1.4'
    'N' 'N' 0.0061 0.0033
                         'International Tables Vol C Tables 4.2.6.8 and 6.1.1.4'
    'O' 'O' 0.0106 0.0060
                         'International Tables Vol C Tables 4.2.6.8 and 6.1.1.4'
    'P' 'P' 0.1023 0.0942
                         'International Tables Vol C Tables 4.2.6.8 and 6.1.1.4'
_computing_data_collection     'SMART (Siemens, 1996)'
_computing_cell_refinement     'SAINT (Siemens, 1996)'
_computing_data_reduction     'SAINT (Siemens, 1996)'
_computing_structure_solution     'SHELXS97 (Sheldrick, 2008)'
_computing_structure_refinement     'SHELXL97 (Sheldrick, 2008)'
_computing_molecular_graphics     'SHELXTL (Sheldrick, 2008)'
_computing_publication_material     'SHELXTL (Sheldrick, 2008)'
loop_
    _atom_site_type_symbol
    _atom_site_label
    _atom_site_fract_x
    _atom_site_fract_y
    _atom_site_fract_z
    _atom_site_U_iso_or_equiv
    _atom_site_adp_type
    _atom_site_calc_flag
    _atom_site_refinement_flags
    _atom_site_occupancy
    _atom_site_symmetry_multiplicity
    _atom_site_disorder_assembly
    _atom_site_disorder_group
    P P1 0.73237(13) 0.10122(3) 0.11830(10) 0.0428(3) Uani d . 1 1 . .
    O O1 0.8280(4) 0.07348(9) -0.0024(3) 0.0608(7) Uani d . 1 1 . .
    O O2 0.5092(3) 0.09076(9) 0.0956(3) 0.0578(6) Uani d . 1 1 . .
    N N1 0.8906(4) 0.09159(8) 0.5352(3) 0.0346(5) Uani d . 1 1 . .
    N N2 1.1068(4) 0.06002(9) 0.4191(3) 0.0403(6) Uani d . 1 1 . .
    H H20 1.1542 0.0490 0.3337 0.048 Uiso d R 1 1 . .
    C C1 0.7732(5) 0.17278(12) 0.1149(4) 0.0428(7) Uani d . 1 1 . .
    C C2 0.9522(5) 0.19315(13) 0.0927(5) 0.0562(9) Uani d . 1 1 . .
    H H2 1.0506 0.1695 0.0775 0.067 Uiso calc R 1 1 . .
    C C3 0.9849(7) 0.24800(15) 0.0931(6) 0.0784(12) Uani d . 1 1 . .
    H H3 1.1050 0.2613 0.0778 0.094 Uiso calc R 1 1 . .
    C C4 0.8414(8) 0.28317(15) 0.1158(6) 0.0796(12) Uani d . 1 1 . .
    H H4 0.8644 0.3202 0.1153 0.096 Uiso calc R 1 1 . .
    C C5 0.6659(7) 0.26430(14) 0.1391(6) 0.0727(11) Uani d . 1 1 . .
    H H5 0.5698 0.2884 0.1557 0.087 Uiso calc R 1 1 . .
    C C6 0.6298(5) 0.20933(14) 0.1381(5) 0.0580(9) Uani d . 1 1 . .
    H H6 0.5086 0.1966 0.1529 0.070 Uiso calc R 1 1 . .
    C C7 0.9148(4) 0.08320(10) 0.3684(4) 0.0331(6) Uani d . 1 1 . .
    C C8 1.0715(5) 0.07368(11) 0.6899(4) 0.0435(7) Uani d . 1 1 . .
    H H8 1.0965 0.0750 0.8210 0.052 Uiso calc R 1 1 . .
    C C9 1.2055(5) 0.05385(12) 0.6160(4) 0.0459(7) Uani d . 1 1 . .
    H H9 1.3409 0.0387 0.6864 0.055 Uiso calc R 1 1 . .
    C C10 0.7023(5) 0.11496(13) 0.5516(4) 0.0502(8) Uani d . 1 1 . .
    H H10A 0.6580 0.1468 0.4721 0.075 Uiso calc R 1 1 . .
    H H10B 0.7382 0.1243 0.6852 0.075 Uiso calc R 1 1 . .
    H H10C 0.5864 0.0892 0.5083 0.075 Uiso calc R 1 1 . .
    O O3 0.3180(3) 0.01614(8) 0.2251(3) 0.0536(6) Uani d . 1 1 . .
    H H3A 0.2753 -0.0110 0.1494 0.080 Uiso d R 1 1 . .
    H H3B 0.3774 0.0385 0.1767 0.080 Uiso d R 1 1 . .
loop_
    _atom_site_aniso_label
    _atom_site_aniso_U_11
    _atom_site_aniso_U_22
    _atom_site_aniso_U_33
    _atom_site_aniso_U_12
    _atom_site_aniso_U_13
    _atom_site_aniso_U_23
    P1 0.0533(5) 0.0472(5) 0.0242(4) -0.0145(4) 0.0123(3) -0.0023(3)
    O1 0.0936(18) 0.0620(14) 0.0352(12) -0.0157(12) 0.0352(12) -0.0120(10)
    O2 0.0458(13) 0.0743(15) 0.0405(12) -0.0237(11) 0.0049(10) 0.0042(10)
    N1 0.0410(13) 0.0363(13) 0.0267(12) 0.0040(10) 0.0141(10) 0.0016(9)
    N2 0.0485(15) 0.0392(13) 0.0404(14) -0.0012(11) 0.0256(12) -0.0044(10)
    C1 0.0460(18) 0.0491(17) 0.0261(14) -0.0061(14) 0.0077(13) 0.0049(12)
    C2 0.057(2) 0.055(2) 0.062(2) -0.0071(16) 0.0288(18) 0.0050(16)
    C3 0.081(3) 0.062(3) 0.097(3) -0.021(2) 0.042(3) 0.011(2)
    C4 0.100(3) 0.049(2) 0.086(3) -0.008(2) 0.035(3) 0.011(2)
    C5 0.076(3) 0.057(2) 0.085(3) 0.017(2) 0.033(2) 0.0152(19)
    C6 0.052(2) 0.063(2) 0.055(2) 0.0026(17) 0.0188(17) 0.0143(16)
    C7 0.0410(16) 0.0315(14) 0.0298(15) -0.0055(12) 0.0176(13) -0.0046(11)
    C8 0.0488(18) 0.0485(17) 0.0273(15) 0.0014(14) 0.0098(14) 0.0058(12)
    C9 0.0415(17) 0.0509(18) 0.0411(17) 0.0036(14) 0.0128(14) 0.0055(14)
    C10 0.055(2) 0.060(2) 0.0399(17) 0.0137(16) 0.0243(15) 0.0035(14)
    O3 0.0665(15) 0.0514(13) 0.0562(14) -0.0079(10) 0.0388(12) -0.0118(10)
_geom_special_details
;
 All esds (except the esd in the dihedral angle between two l.s. planes)
 are estimated using the full covariance matrix.  The cell esds are taken
 into account individually in the estimation of esds in distances, angles
 and torsion angles; correlations between esds in cell parameters are only
 used when they are defined by crystal symmetry.  An approximate (isotropic)
 treatment of cell esds is used for estimating esds involving l.s. planes.
;
loop_
    _geom_bond_atom_site_label_1
    _geom_bond_atom_site_label_2
    _geom_bond_site_symmetry_2
    _geom_bond_distance
    _geom_bond_publ_flag
    P1 O2 . 1.477(2) ?
    P1 O1 . 1.486(2) ?
    P1 C1 . 1.795(3) ?
    P1 C7 . 1.830(3) ?
    N1 C7 . 1.348(3) ?
    N1 C8 . 1.371(3) ?
    N1 C10 . 1.455(3) ?
    N2 C7 . 1.329(3) ?
    N2 C9 . 1.359(3) ?
    N2 H20 . 0.8730 ?
    C1 C2 . 1.389(4) ?
    C1 C6 . 1.393(4) ?
    C2 C3 . 1.376(4) ?
    C2 H2 . 0.9300 ?
    C3 C4 . 1.369(5) ?
    C3 H3 . 0.9300 ?
    C4 C5 . 1.358(5) ?
    C4 H4 . 0.9300 ?
    C5 C6 . 1.382(5) ?
    C5 H5 . 0.9300 ?
    C6 H6 . 0.9300 ?
    C8 C9 . 1.341(4) ?
    C8 H8 . 0.9300 ?
    C9 H9 . 0.9300 ?
    C10 H10A . 0.9600 ?
    C10 H10B . 0.9600 ?
    C10 H10C . 0.9600 ?
    O3 H3A . 0.8502 ?
    O3 H3B . 0.8510 ?
loop_
    _geom_angle_atom_site_label_1
    _geom_angle_atom_site_label_2
    _geom_angle_atom_site_label_3
    _geom_angle_site_symmetry_1
    _geom_angle_site_symmetry_3
    _geom_angle
    _geom_angle_publ_flag
    O2 P1 O1 . . 122.39(13) ?
    O2 P1 C1 . . 109.20(14) ?
    O1 P1 C1 . . 109.76(13) ?
    O2 P1 C7 . . 107.60(12) ?
    O1 P1 C7 . . 103.61(13) ?
    C1 P1 C7 . . 102.25(12) ?
    C7 N1 C8 . . 109.3(2) ?
    C7 N1 C10 . . 126.2(2) ?
    C8 N1 C10 . . 124.5(2) ?
    C7 N2 C9 . . 110.1(2) ?
    C7 N2 H20 . . 122.7 ?
    C9 N2 H20 . . 127.0 ?
    C2 C1 C6 . . 118.2(3) ?
    C2 C1 P1 . . 120.6(2) ?
    C6 C1 P1 . . 121.3(2) ?
    C3 C2 C1 . . 120.5(3) ?
    C3 C2 H2 . . 119.8 ?
    C1 C2 H2 . . 119.8 ?
    C4 C3 C2 . . 120.3(4) ?
    C4 C3 H3 . . 119.8 ?
    C2 C3 H3 . . 119.8 ?
    C5 C4 C3 . . 120.4(4) ?
    C5 C4 H4 . . 119.8 ?
    C3 C4 H4 . . 119.8 ?
    C4 C5 C6 . . 120.1(4) ?
    C4 C5 H5 . . 120.0 ?
    C6 C5 H5 . . 120.0 ?
    C5 C6 C1 . . 120.6(3) ?
    C5 C6 H6 . . 119.7 ?
    C1 C6 H6 . . 119.7 ?
    N2 C7 N1 . . 106.4(2) ?
    N2 C7 P1 . . 124.5(2) ?
    N1 C7 P1 . . 129.0(2) ?
    C9 C8 N1 . . 106.8(3) ?
    C9 C8 H8 . . 126.6 ?
    N1 C8 H8 . . 126.6 ?
    C8 C9 N2 . . 107.4(2) ?
    C8 C9 H9 . . 126.3 ?
    N2 C9 H9 . . 126.3 ?
    N1 C10 H10A . . 109.5 ?
    N1 C10 H10B . . 109.5 ?
    H10A C10 H10B . . 109.5 ?
    N1 C10 H10C . . 109.5 ?
    H10A C10 H10C . . 109.5 ?
    H10B C10 H10C . . 109.5 ?
    H3A O3 H3B . . 108.5 ?
loop_
    _geom_torsion_atom_site_label_1
    _geom_torsion_atom_site_label_2
    _geom_torsion_atom_site_label_3
    _geom_torsion_atom_site_label_4
    _geom_torsion_site_symmetry_1
    _geom_torsion_site_symmetry_2
    _geom_torsion_site_symmetry_3
    _geom_torsion_site_symmetry_4
    _geom_torsion
    _geom_torsion_publ_flag
    O2 P1 C1 C2 . . . . -166.5(2) ?
    O1 P1 C1 C2 . . . . -29.7(3) ?
    C7 P1 C1 C2 . . . . 79.8(3) ?
    O2 P1 C1 C6 . . . . 14.8(3) ?
    O1 P1 C1 C6 . . . . 151.5(2) ?
    C7 P1 C1 C6 . . . . -99.0(2) ?
    C6 C1 C2 C3 . . . . -0.2(5) ?
    P1 C1 C2 C3 . . . . -179.0(3) ?
    C1 C2 C3 C4 . . . . 0.2(6) ?
    C2 C3 C4 C5 . . . . 0.3(6) ?
    C3 C4 C5 C6 . . . . -0.6(6) ?
    C4 C5 C6 C1 . . . . 0.5(5) ?
    C2 C1 C6 C5 . . . . -0.1(4) ?
    P1 C1 C6 C5 . . . . 178.7(3) ?
    C9 N2 C7 N1 . . . . -0.3(3) ?
    C9 N2 C7 P1 . . . . 177.64(19) ?
    C8 N1 C7 N2 . . . . 0.5(3) ?
    C10 N1 C7 N2 . . . . -178.4(2) ?
    C8 N1 C7 P1 . . . . -177.3(2) ?
    C10 N1 C7 P1 . . . . 3.7(4) ?
    O2 P1 C7 N2 . . . . 142.8(2) ?
    O1 P1 C7 N2 . . . . 11.9(3) ?
    C1 P1 C7 N2 . . . . -102.2(2) ?
    O2 P1 C7 N1 . . . . -39.7(3) ?
    O1 P1 C7 N1 . . . . -170.6(2) ?
    C1 P1 C7 N1 . . . . 75.3(3) ?
    C7 N1 C8 C9 . . . . -0.5(3) ?
    C10 N1 C8 C9 . . . . 178.5(3) ?
    N1 C8 C9 N2 . . . . 0.3(3) ?
    C7 N2 C9 C8 . . . . 0.0(3) ?
loop_
    _geom_hbond_atom_site_label_D
    _geom_hbond_atom_site_label_H
    _geom_hbond_atom_site_label_A
    _geom_hbond_site_symmetry_A
    _geom_hbond_distance_DH
    _geom_hbond_distance_HA
    _geom_hbond_distance_DA
    _geom_hbond_angle_DHA
    O3 H3A O1 3_655 0.85 1.86 2.709(3) 174
    C10 H10B O1 1_556 0.96 2.51 3.268(4) 136
    N2 H20 O3 1_655 0.87 1.82 2.665(3) 162
data_global
_journal_date_recd_electronic     2012-05-16
_journal_date_accepted     2012-06-21
_journal_name_full     'Acta Crystallographica, Section E'
_journal_year     2012
_journal_volume     68
_journal_issue      8
_journal_page_first     o2330
_journal_page_last     o2330
_journal_paper_category     QO
_journal_paper_doi     10.1107/S1600536812028255
_journal_coeditor_code     MW2070
_publ_contact_author_name     'Prof. Chang-Qiu Zhao'
_publ_contact_author_address
;
  College of Chemistry and Chemical Engineering
  Liaocheng University
  Shandong 252059
  People's Republic of China
;
_publ_contact_author_email     literabc@hotmail.com
_publ_contact_author_fax     '86 635 8239659'
_publ_contact_author_phone     '86 635 8239659'
_publ_section_title
;
(1-Methyl-1<i>H</i>-imidazol-3-ium-2-yl)(phenyl)phosphinate monohydrate
;
loop_
    _publ_author_name
    _publ_author_address
    'Yong-Ming Sun'
;
  College of Chemistry and Chemical Engineering
  Liaocheng University
  Shandong 252059
  People's Republic of China
;
    'Meng Yang'
;
  College of Chemistry and Chemical Engineering
  Liaocheng University
  Shandong 252059
  People's Republic of China
;
    'Chang-Qiu Zhao'
;
  College of Chemistry and Chemical Engineering
  Liaocheng University
  Shandong 252059
  People's Republic of China
;
