# Supplementary material for: (1-Methyl-1H-imidazol-3-ium-2-yl)(phen­yl)phosphinate monohydrate
Source: Acta Crystallogr Sect E Struct Rep Online. 2012 Jul 4;68(Pt 8):o2330. doi: 10.1107/S1600536812028255 (PMC3414269; doi:10.1107/S1600536812028255)
Supplement: Supplementary file 2 [file e-68-o2330-Isup2.hkl]

# 
# h,k,l, Fc-squared, Fo-squared, sigma(Fo-squared) and status flag 
# 
data_I
_shelx_title ' I         P2(1)/n      R = 0.05' 
_shelx_refln_list_code          4 
_shelx_F_calc_maximum      159.52 
_exptl_crystal_F_000       504.00 
_reflns_d_resolution_high  0.7697 
 
loop_ 
 _symmetry_equiv_pos_as_xyz 
 'x, y, z' 
 '-x+1/2, y+1/2, -z+1/2' 
 '-x, -y, -z' 
 'x-1/2, -y-1/2, z-1/2' 
 
_cell_length_a     6.7946 
_cell_length_b    24.7530 
_cell_length_c     7.5277 
_cell_angle_alpha  90.000 
_cell_angle_beta  114.433 
_cell_angle_gamma  90.000 
 
_shelx_F_squared_multiplier     1.000 
 
loop_ 
 _refln_index_h 
 _refln_index_k 
 _refln_index_l 
 _refln_F_squared_calc 
 _refln_F_squared_meas 
 _refln_F_squared_sigma 
 _refln_observed_status 
   2   0   0     2004.17     2141.00     30.35 o 
   4   0   0       84.43       87.45     17.18 o 
   6   0   0       50.04       39.20     10.95 o 
   8   0   0        5.81       -3.07     16.54 o 
   1   1   0     1468.34     1583.40     14.35 o 
   2   1   0       65.55       68.77      5.58 o 
   3   1   0       57.94       90.56      7.37 o 
   4   1   0      125.07      130.04      7.67 o 
   5   1   0      653.16      631.30     15.76 o 
   6   1   0        1.46       -4.82      5.35 o 
   7   1   0       11.81        3.59      6.87 o 
   8   1   0        1.08       -6.16     12.25 o 
   1   2   0     9071.67     9557.16     94.59 o 
   2   2   0      853.51      894.48     12.26 o 
   3   2   0      666.11      683.82     12.55 o 
   4   2   0        1.54        1.44      3.32 o 
   5   2   0      234.70      235.24      9.89 o 
   6   2   0       28.72       27.72      6.85 o 
   7   2   0       32.17       29.64      8.09 o 
   8   2   0        0.96        6.20     13.03 o 
   1   3   0       31.25       34.37      2.52 o 
   2   3   0       22.82       37.81      3.27 o 
   3   3   0       80.15       78.01      5.42 o 
   4   3   0        0.09       -0.14      3.29 o 
   5   3   0        2.10        2.75      5.18 o 
   6   3   0      278.34      283.94     12.58 o 
   7   3   0        0.04       -5.56      6.56 o 
   8   3   0        7.00        8.65     13.45 o 
   0   4   0      805.48      773.67     11.55 o 
   1   4   0       24.19       25.50      1.86 o 
   2   4   0      327.59      294.35      5.20 o 
   3   4   0      169.92      145.77     12.46 o 
   4   4   0      502.73      469.48     12.03 o 
   5   4   0        0.39       -1.88      4.20 o 
   6   4   0      161.67      180.17     14.70 o 
   7   4   0        3.94       -8.00      8.00 o 
   1   5   0      765.30      708.00      7.76 o 
   2   5   0       82.61       81.36      3.20 o 
   3   5   0     1364.39     1460.26     30.35 o 
   4   5   0       52.35       52.05      5.63 o 
   5   5   0      713.05      680.98     16.44 o 
   6   5   0        0.82        5.37      6.72 o 
   7   5   0       12.81       21.63      7.89 o 
   0   6   0    25447.47    21755.24    257.92 o 
   1   6   0     7772.67     7641.70     56.48 o 
   2   6   0      205.73      236.21      5.10 o 
   3   6   0      440.80      460.29     15.09 o 
   4   6   0        4.13       -0.61      3.31 o 
   5   6   0        9.53       16.69      5.42 o 
   6   6   0       47.16       54.12      8.34 o 
   7   6   0        3.23        2.34      7.46 o 
   1   7   0     2575.10     2611.41     20.44 o 
   2   7   0       80.98       86.44      3.57 o 
   3   7   0      806.68      751.75     22.96 o 
   4   7   0      482.78      470.17     12.22 o 
   5   7   0       30.77       24.93      5.80 o 
   6   7   0      187.14      212.62     13.32 o 
   7   7   0       49.70       43.85     10.28 o 
   0   8   0     2178.94     2395.28     44.99 o 
   1   8   0     5135.70     5385.18     50.98 o 
   2   8   0      523.07      454.28      7.64 o 
   3   8   0       18.78       12.16      3.41 o 
   4   8   0      201.12      209.55      8.37 o 
   5   8   0       57.21       54.60      7.04 o 
   6   8   0       51.15       57.46      9.19 o 
   7   8   0       29.86       26.57     10.06 o 
   1   9   0     2689.17     2877.88     23.09 o 
   2   9   0      177.26      186.74      5.90 o 
   3   9   0     1082.26     1173.41     17.66 o 
   4   9   0        0.00       -0.70      3.69 o 
   5   9   0      243.20      224.52     10.35 o 
   6   9   0       10.23        9.89      6.37 o 
   7   9   0       46.54       49.00     11.43 o 
   0  10   0     4090.38     4198.11     72.14 o 
   1  10   0     1325.09     1595.18     28.82 o 
   2  10   0      217.97      182.04      6.01 o 
   3  10   0        1.95        2.84      2.93 o 
   4  10   0      206.21      183.12      9.51 o 
   5  10   0        1.27        1.13      5.25 o 
   6  10   0       38.43       19.10     10.21 o 
   7  10   0        3.04        7.31      8.92 o 
   1  11   0       23.08       25.10      5.12 o 
   2  11   0       75.49       55.81      4.57 o 
   3  11   0       11.57        5.43      3.19 o 
   4  11   0      178.20      166.40      9.65 o 
   5  11   0      269.07      250.52     11.43 o 
   6  11   0        9.96        8.90      7.33 o 
   7  11   0        2.94       -3.08      9.38 o 
   0  12   0     2380.50     2691.77     55.31 o 
   1  12   0     2649.13     2609.49     30.06 o 
   2  12   0      181.71      132.95      5.48 o 
   3  12   0       39.96       31.67      4.60 o 
   4  12   0       60.92       62.45      6.84 o 
   5  12   0      201.64      225.29     14.01 o 
   6  12   0       23.21       27.09      8.93 o 
   7  12   0       31.17       42.97     11.48 o 
   1  13   0      376.17      408.02     10.36 o 
   2  13   0      761.97      727.55     12.96 o 
   3  13   0      422.19      378.81     10.29 o 
   4  13   0       18.90       15.26      4.90 o 
   5  13   0        0.54        2.24      6.58 o 
   6  13   0       11.96        3.96      8.13 o 
   7  13   0       25.25       52.34     12.63 o 
   0  14   0       36.51       33.29      8.38 o 
   1  14   0      259.68      249.30      8.34 o 
   2  14   0      327.53      288.41      9.34 o 
   3  14   0        0.63       -3.36      3.42 o 
   4  14   0      684.56      701.64     28.98 o 
   5  14   0       61.43       63.24      9.98 o 
   6  14   0        3.02       -1.99      8.02 o 
   7  14   0       59.37       92.20     14.60 o 
   1  15   0      271.39      257.59     10.18 o 
   2  15   0      711.32      708.21     15.34 o 
   3  15   0        1.93       -2.96      4.39 o 
   4  15   0      295.23      294.62     13.26 o 
   5  15   0       30.19       36.39      9.42 o 
   6  15   0        0.61       -7.96      7.96 o 
   7  15   0       14.53       16.09     13.83 o 
   0  16   0      163.55      150.30     13.22 o 
   1  16   0       69.22       58.69      6.02 o 
   2  16   0      132.44      141.97      7.65 o 
   3  16   0      529.37      477.49     15.35 o 
   4  16   0       25.68       29.13      7.58 o 
   5  16   0       37.85       32.37      8.61 o 
   6  16   0        9.13       14.55      9.70 o 
   1  17   0       98.74       97.82      7.59 o 
   2  17   0      123.13      157.24     12.97 o 
   3  17   0        1.91        6.27      6.41 o 
   4  17   0      150.09      163.78     13.18 o 
   5  17   0       36.36       32.06      8.92 o 
   6  17   0       46.84       32.52     10.78 o 
   0  18   0        0.74       -6.19      6.19 o 
   1  18   0      550.56      534.91     13.82 o 
   2  18   0      784.80      716.49     26.49 o 
   3  18   0        1.02       -5.32      5.32 o 
   4  18   0        7.54       -2.13      5.94 o 
   5  18   0       12.21       10.26      7.99 o 
   6  18   0        0.21       -8.65      8.65 o 
   1  19   0      222.49      200.69     12.05 o 
   2  19   0       55.87       50.93      9.81 o 
   3  19   0       74.40       61.68     10.62 o 
   4  19   0      112.54      106.76     13.67 o 
   5  19   0        7.26        2.24      7.85 o 
   6  19   0        1.24       -5.74      9.60 o 
   0  20   0      121.95      139.02     18.26 o 
   1  20   0       43.18       51.71      8.99 o 
   2  20   0       12.72       13.55      7.11 o 
   3  20   0      138.22      140.06     14.70 o 
   4  20   0       78.72      106.68     15.11 o 
   5  20   0       10.31       -5.86      9.06 o 
   6  20   0        2.57       -4.02     10.31 o 
   1  21   0       16.80        7.35      6.64 o 
   2  21   0      176.66      185.44     15.69 o 
   3  21   0       70.81       69.30     11.24 o 
   4  21   0       26.47       20.94      9.38 o 
   5  21   0        1.21       -0.34     10.27 o 
   6  21   0        0.02      -13.09     13.09 o 
   0  22   0        1.39       -1.86      7.67 o 
   1  22   0        3.81       -5.50      5.50 o 
   2  22   0        0.17       -1.04      6.25 o 
   3  22   0       60.59       71.05     11.51 o 
   4  22   0        8.01        9.01     12.75 o 
   5  22   0       29.60       28.79     12.37 o 
   1  23   0       12.57       13.36      6.95 o 
   2  23   0        0.38       -5.52      5.52 o 
   3  23   0       48.75       57.24     11.44 o 
   4  23   0       22.73       10.59     10.63 o 
   5  23   0        6.64        9.14     14.91 o 
   0  24   0       40.48       41.72     12.85 o 
   1  24   0        0.00       -5.64      5.94 o 
   2  24   0      136.53      138.69     15.14 o 
   3  24   0        0.04       -1.82      7.91 o 
   4  24   0       23.12       31.49     11.66 o 
   5  24   0       20.36       28.83     14.31 o 
   1  25   0       33.08       25.80      9.22 o 
   2  25   0       54.49       58.01     11.16 o 
   3  25   0        7.71        2.50      8.96 o 
   4  25   0        5.43        5.22     10.32 o 
   5  25   0        8.86        2.89     15.44 o 
   0  26   0      176.04      193.01     24.32 o 
   1  26   0       23.12       39.34     10.01 o 
   2  26   0       63.52       69.40     12.84 o 
   3  26   0      117.82      151.57     17.59 o 
   4  26   0       12.08       12.88     11.47 o 
   1  27   0        2.66        3.47      7.48 o 
   2  27   0       24.54       10.30      9.55 o 
   3  27   0       34.82       35.12     12.18 o 
   4  27   0        3.51       -8.58     12.08 o 
   0  28   0        0.37       -7.80      9.88 o 
   1  28   0       23.95       20.27      9.84 o 
   2  28   0        9.49       10.71      9.32 o 
   3  28   0       58.63       46.81     12.59 o 
   1  29   0        2.69        5.88      9.14 o 
   2  29   0        1.87       -4.57      8.56 o 
   3  29   0        3.19        5.99     10.53 o 
   0  30   0        0.03      -10.57     10.57 o 
   1  30   0       12.41        8.26     12.15 o 
   2  30   0       18.15       13.39     10.02 o 
   1  31   0        1.73        6.41     10.08 o 
   2  31   0       13.01       15.62     11.88 o 
   0  32   0        0.04        3.18     14.50 o 
  -7   0   1       19.68       29.73     10.88 o 
  -5   0   1       64.48       80.84     10.36 o 
  -3   0   1        5.22       -4.23      4.23 o 
  -1   0   1    11451.57    12464.22    168.69 o 
   1   0   1      880.49      928.25     50.86 o 
   3   0   1        0.24        6.59      4.46 o 
   5   0   1      476.62      515.16     20.56 o 
   7   0   1        1.93        2.34     15.36 o 
  -8   1   1       10.10        3.89      8.32 o 
  -7   1   1        0.01       -5.94      5.94 o 
  -6   1   1        0.12       -2.66      5.00 o 
  -5   1   1       14.73        9.83      4.61 o 
  -4   1   1     1358.04     1535.30     22.19 o 
  -3   1   1        2.94       -2.15      2.33 o 
  -2   1   1     1688.17     1765.22     18.41 o 
  -1   1   1     4628.31     4976.00     41.32 o 
   0   1   1        3.59       26.40      4.37 o 
   1   1   1     3987.58     4439.46     33.72 o 
   2   1   1       17.74       20.05      2.98 o 
   3   1   1      265.98      228.06      7.46 o 
   4   1   1      646.64      650.10     14.55 o 
   5   1   1       66.14       80.69      8.36 o 
   6   1   1       42.62       38.11     10.74 o 
   7   1   1        0.83       -9.08     10.38 o 
  -8   2   1       29.25       42.83     10.17 o 
  -7   2   1       44.58       38.65      8.16 o 
  -6   2   1        0.48       -3.66      5.03 o 
  -5   2   1      214.60      196.45      8.90 o 
  -4   2   1       31.15       32.32      4.89 o 
  -3   2   1       36.72       81.03     12.18 o 
  -2   2   1       12.05       22.52      2.14 o 
  -1   2   1      105.10       82.99      3.09 o 
   0   2   1     3031.75     3376.17     56.06 o 
   1   2   1     8800.48     9498.54     69.05 o 
   2   2   1      198.37      192.20      5.71 o 
   3   2   1      175.19      175.53      6.38 o 
   4   2   1      497.56      497.31     12.75 o 
   5   2   1       59.19       81.10      8.39 o 
   6   2   1       53.13       45.12     16.10 o 
   7   2   1        4.10       13.61     11.54 o 
  -8   3   1        1.49       -5.59      7.80 o 
  -7   3   1        5.56       -0.02      6.33 o 
  -6   3   1       19.85       15.81      6.03 o 
  -5   3   1       27.90       15.65      5.33 o 
  -4   3   1        7.59        9.43      3.61 o 
  -3   3   1     2203.85     2473.80     35.05 o 
  -2   3   1      928.62      953.49     10.38 o 
  -1   3   1      183.66      197.00      4.81 o 
   0   3   1     1112.37     1167.68      9.75 o 
   1   3   1     1672.89     1848.33     15.10 o 
   2   3   1      193.97      177.22      6.62 o 
   3   3   1      360.24      362.57     12.64 o 
   4   3   1      317.58      323.37     12.48 o 
   5   3   1      461.42      440.42     13.54 o 
   6   3   1       14.99       10.01      9.52 o 
   7   3   1       16.56       40.23     13.18 o 
  -8   4   1        8.75       -1.23     11.13 o 
  -7   4   1        7.35       -3.78      6.53 o 
  -6   4   1       21.88       28.61      7.03 o 
  -5   4   1       82.61      102.85      8.49 o 
  -4   4   1      177.26      191.83      7.61 o 
  -3   4   1       63.26       65.13      6.10 o 
  -2   4   1      232.23      237.74      5.91 o 
  -1   4   1     3266.10     3484.27     50.05 o 
   0   4   1       79.56       75.19      2.68 o 
   1   4   1       14.97       19.94      2.03 o 
   2   4   1      592.70      648.20     12.47 o 
   3   4   1     1060.85     1118.40     24.25 o 
   4   4   1      192.73      186.67      8.08 o 
   5   4   1       79.90       71.06      9.02 o 
   6   4   1       14.97        8.65      9.07 o 
   7   4   1        3.11       -5.22     10.74 o 
  -8   5   1        3.10       12.81      9.03 o 
  -7   5   1       22.08       22.71      9.81 o 
  -6   5   1      183.08      165.90     11.68 o 
  -5   5   1      157.84      149.80      9.13 o 
  -4   5   1      121.33      142.77      7.02 o 
  -3   5   1      437.23      452.27      9.88 o 
  -2   5   1      616.47      631.34      9.08 o 
  -1   5   1     1472.65     1502.31     21.75 o 
   0   5   1      146.10      135.14      3.46 o 
   1   5   1     2644.63     2808.13     28.37 o 
   2   5   1      507.22      449.82      7.60 o 
   3   5   1       27.27       17.36      3.60 o 
   4   5   1     1176.46     1175.76     38.00 o 
   5   5   1        6.13        0.59      4.91 o 
   6   5   1        8.26        3.49      8.84 o 
   7   5   1        0.04        3.30     11.30 o 
  -8   6   1        8.08        5.04      8.96 o 
  -7   6   1       15.86       13.37      8.25 o 
  -6   6   1       38.56       41.51      8.25 o 
  -5   6   1        4.49        4.28      5.19 o 
  -4   6   1      128.24      115.88     14.48 o 
  -3   6   1        0.27       -2.41      2.41 o 
  -2   6   1     1166.73     1049.40     11.52 o 
  -1   6   1     9187.34     9556.80    127.88 o 
   0   6   1        6.65        7.73      1.53 o 
   1   6   1       27.21       18.49      2.15 o 
   2   6   1       13.85       12.87      2.31 o 
   3   6   1       21.22       12.67      2.90 o 
   4   6   1      108.73      117.48     10.33 o 
   5   6   1       75.55       80.13      8.44 o 
   6   6   1        5.25       -8.04      8.04 o 
   7   6   1       12.59        8.05     11.05 o 
  -8   7   1       10.22       14.08      9.88 o 
  -7   7   1        3.50       -5.89      7.12 o 
  -6   7   1        3.60       -1.50      5.26 o 
  -5   7   1        5.56        3.10      4.36 o 
  -4   7   1       16.24       16.56      4.13 o 
  -3   7   1      686.09      747.42     12.97 o 
  -2   7   1       84.63       75.18      4.45 o 
  -1   7   1      493.68      552.63     10.14 o 
   0   7   1       66.52       53.27      2.95 o 
   1   7   1        5.81        6.38      1.77 o 
   2   7   1       97.27       78.07      4.05 o 
   3   7   1      374.03      387.69      8.48 o 
   4   7   1      588.97      623.92     16.09 o 
   5   7   1       64.35       68.81     10.27 o 
   6   7   1       54.57       49.14     12.06 o 
   7   7   1        1.04        2.34     11.81 o 
  -8   8   1       59.62       56.12     12.07 o 
  -7   8   1        7.47       11.39      8.69 o 
  -6   8   1       28.88       22.99      7.79 o 
  -5   8   1        5.90        4.56      4.63 o 
  -4   8   1      263.00      264.18     14.01 o 
  -3   8   1      134.47      118.96      5.84 o 
  -2   8   1      522.78      428.80     11.46 o 
  -1   8   1     1991.42     2107.85     24.12 o 
   0   8   1       36.50       27.78      3.77 o 
   1   8   1       70.97       60.62      3.58 o 
   2   8   1      685.41      757.55     11.18 o 
   3   8   1        3.24        1.51      2.53 o 
   4   8   1      158.91      170.84      8.55 o 
   5   8   1       82.66       65.75     11.40 o 
   6   8   1       13.50       17.66     10.30 o 
   7   8   1        3.08        4.24     11.97 o 
  -8   9   1        0.58        6.43     10.32 o 
  -7   9   1        0.05       -1.62      7.71 o 
  -6   9   1        0.39       -4.68      6.38 o 
  -5   9   1       56.74       49.32      6.88 o 
  -4   9   1       57.41       62.48      6.14 o 
  -3   9   1     1182.18     1239.44     17.49 o 
  -2   9   1       23.77       20.87      2.65 o 
  -1   9   1      515.87      531.63     10.86 o 
   0   9   1       90.94       59.21      4.49 o 
   1   9   1     1247.19     1357.34     14.55 o 
   2   9   1        9.95       11.46      2.60 o 
   3   9   1        2.27       -0.80      2.45 o 
   4   9   1      138.23      155.13      9.48 o 
   5   9   1       66.09       66.04     10.85 o 
   6   9   1       66.56      101.11     15.65 o 
   7   9   1        4.84       -5.29     15.65 o 
  -7  10   1       18.01        9.92      9.56 o 
  -6  10   1        0.42       -0.95      6.42 o 
  -5  10   1      148.04      147.44     12.13 o 
  -4  10   1        7.80       14.87      4.40 o 
  -3  10   1       84.42      102.92     11.09 o 
  -2  10   1      143.75      148.02      4.75 o 
  -1  10   1     1033.96     1121.85     17.30 o 
   0  10   1       74.33       71.72      4.87 o 
   1  10   1       10.39        8.32      2.46 o 
   2  10   1       57.05       46.80      3.80 o 
   3  10   1       67.76       73.37      5.11 o 
   4  10   1       95.19      121.12     11.84 o 
   5  10   1       30.56       21.06      6.57 o 
   6  10   1        5.04       -4.43      9.36 o 
   7  10   1       28.49       31.97     22.15 o 
  -7  11   1        5.61        3.05      8.67 o 
  -6  11   1       15.37        6.67      7.28 o 
  -5  11   1        0.01       -5.10      5.10 o 
  -4  11   1      289.44      313.91      9.88 o 
  -3  11   1       34.97       36.82      4.44 o 
  -2  11   1     1307.40     1313.92     15.87 o 
  -1  11   1      644.65      722.95     13.97 o 
   0  11   1     2678.64     2823.59     42.39 o 
   1  11   1       15.19       19.07      2.78 o 
   2  11   1      134.31      110.32      4.98 o 
   3  11   1      135.06      137.08      5.96 o 
   4  11   1      709.23      686.63     15.89 o 
   5  11   1       41.90       47.72      7.61 o 
   6  11   1        2.81        5.22     15.63 o 
   7  11   1        5.17        4.18     16.71 o 
  -7  12   1        6.08       -7.06      8.40 o 
  -6  12   1        0.06       -6.38      6.38 o 
  -5  12   1       24.23       28.43      7.33 o 
  -4  12   1      493.53      507.49     16.12 o 
  -3  12   1       44.58       40.26      5.02 o 
  -2  12   1     2072.74     2038.84     21.66 o 
  -1  12   1      200.68      205.44      7.67 o 
   0  12   1     2870.04     3061.24     42.76 o 
   1  12   1       30.18       35.95      3.60 o 
   2  12   1        1.27        1.19      2.28 o 
   3  12   1       25.61       20.38      3.83 o 
   4  12   1       52.99       55.93      6.95 o 
   5  12   1      182.69      211.88     12.86 o 
   6  12   1        5.60       -0.38     14.22 o 
   7  12   1        3.16        3.25     20.29 o 
  -7  13   1        0.14       -0.93      8.55 o 
  -6  13   1       32.95       33.75      9.42 o 
  -5  13   1       93.15      128.27     14.97 o 
  -4  13   1       57.47       59.37      8.15 o 
  -3  13   1      519.18      480.91     19.50 o 
  -2  13   1      434.39      403.43      8.54 o 
  -1  13   1      151.85      141.49      7.50 o 
   0  13   1      115.85      131.53      6.44 o 
   1  13   1        2.63       -2.10      2.10 o 
   2  13   1       15.94       11.53      2.95 o 
   3  13   1     1112.53     1121.44     17.46 o 
   4  13   1        4.21        3.19      4.80 o 
   5  13   1      218.79      256.53     15.26 o 
   6  13   1       32.25       27.68     19.47 o 
  -7  14   1        3.79        2.97      9.10 o 
  -6  14   1        4.04        1.70      7.40 o 
  -5  14   1      105.17      114.48     11.91 o 
  -4  14   1       24.73       22.15      6.62 o 
  -3  14   1     1072.09     1016.43     26.51 o 
  -2  14   1     1315.48     1290.32     27.87 o 
  -1  14   1        4.40       -0.19      3.00 o 
   0  14   1      375.47      334.79     10.36 o 
   1  14   1      242.75      238.21      6.70 o 
   2  14   1       13.69       15.05      3.42 o 
   3  14   1       65.21       70.83      6.80 o 
   4  14   1      350.83      341.22     11.97 o 
   5  14   1        0.86       -6.16      6.16 o 
   6  14   1        0.16        9.17     18.06 o 
  -7  15   1        0.14       -6.26      8.53 o 
  -6  15   1        0.58       -6.80      7.44 o 
  -5  15   1       14.07       14.16      7.00 o 
  -4  15   1      485.21      457.34     19.95 o 
  -3  15   1      107.01      106.09     11.51 o 
  -2  15   1      111.06      104.52     16.43 o 
  -1  15   1      385.77      394.39     16.49 o 
   0  15   1      129.33      122.39      7.13 o 
   1  15   1       69.14       63.52      5.32 o 
   2  15   1      152.03      129.86      7.40 o 
   3  15   1       25.04       26.00      4.58 o 
   4  15   1      222.94      224.66     11.82 o 
   5  15   1        0.78       -1.42      6.91 o 
   6  15   1       70.60       81.78     22.40 o 
  -7  16   1       10.96        3.99      9.88 o 
  -6  16   1       53.65       62.90     10.75 o 
  -5  16   1       24.23       10.01     22.72 o 
  -4  16   1      104.98      103.70     13.50 o 
  -3  16   1        0.01       -0.09      5.49 o 
  -2  16   1        5.79       14.30      6.81 o 
  -1  16   1      975.84      902.74     18.79 o 
   0  16   1       27.49       30.09      5.23 o 
   1  16   1        2.75        5.09      3.41 o 
   2  16   1       74.08       67.81      5.60 o 
   3  16   1      112.46      125.39      7.64 o 
   4  16   1       36.78       46.77      8.63 o 
   5  16   1        2.38       -2.12      7.08 o 
   6  16   1        6.18       -5.00     15.78 o 
  -7  17   1        4.82        3.05     12.75 o 
  -6  17   1       10.55        0.76      9.80 o 
  -5  17   1        0.27       -2.29      7.70 o 
  -4  17   1        3.59       -2.31      6.94 o 
  -3  17   1      574.83      507.48     19.75 o 
  -2  17   1        3.26        2.50      5.14 o 
  -1  17   1      102.02      103.82     10.34 o 
   0  17   1      159.34      161.16      8.22 o 
   1  17   1      150.32      137.40     14.43 o 
   2  17   1       40.01       38.26      4.77 o 
   3  17   1      149.43      159.45     16.76 o 
   4  17   1      110.30      122.44     11.89 o 
   5  17   1       34.67       32.32      9.39 o 
   6  17   1        0.82      -17.84     17.84 o 
  -6  18   1       13.33       18.34     10.77 o 
  -5  18   1        4.28       11.41     13.22 o 
  -4  18   1      142.71      179.80     22.31 o 
  -3  18   1      281.65      259.14     14.68 o 
  -2  18   1      539.56      484.96     18.69 o 
  -1  18   1       74.10       69.43      9.47 o 
   0  18   1      129.25      144.56     10.02 o 
   1  18   1       57.43       54.73      5.96 o 
   2  18   1      220.82      225.78      7.90 o 
   3  18   1      178.88      187.31     11.38 o 
   4  18   1        0.65        5.68      6.75 o 
   5  18   1       28.58       13.41      8.65 o 
   6  18   1        8.67       11.17     19.89 o 
  -6  19   1       15.27       18.07     12.31 o 
  -5  19   1       49.74       48.19     12.57 o 
  -4  19   1        1.15       -7.25      7.32 o 
  -3  19   1      130.58      126.40     13.48 o 
  -2  19   1      107.35      107.79     15.07 o 
  -1  19   1        6.08        8.39      5.85 o 
   0  19   1        3.23       -0.81      5.34 o 
   1  19   1       47.24       39.79      5.41 o 
   2  19   1      328.14      298.60     15.26 o 
   3  19   1       73.53       74.17     13.17 o 
   4  19   1        9.51       -0.71      6.69 o 
   5  19   1       28.53       31.82      9.93 o 
   6  19   1       16.64       22.75     19.96 o 
  -6  20   1        0.00       -4.47     13.12 o 
  -5  20   1       55.51       41.75     12.28 o 
  -4  20   1        0.54       -3.56      7.38 o 
  -3  20   1      641.78      673.65     52.15 o 
  -2  20   1        0.03       -3.50      5.35 o 
  -1  20   1      165.30      158.88     11.21 o 
   0  20   1       14.19        4.61      5.70 o 
   1  20   1       24.05       16.33      5.70 o 
   2  20   1      183.22      169.57     14.68 o 
   3  20   1        0.57       -5.01      5.29 o 
   4  20   1       75.59      103.60     12.74 o 
   5  20   1        4.93        3.13      8.81 o 
  -6  21   1        0.26       -2.44     11.41 o 
  -5  21   1        1.98        5.10      9.61 o 
  -4  21   1      172.04      215.14     19.64 o 
  -3  21   1      176.34      180.26     16.47 o 
  -2  21   1        1.25       -4.57      5.25 o 
  -1  21   1       83.00       84.03     10.95 o 
   0  21   1        7.66        1.30      5.23 o 
   1  21   1      121.53      133.72     13.23 o 
   2  21   1        2.15        1.68      6.55 o 
   3  21   1       17.03       21.22      8.64 o 
   4  21   1       80.86       87.82     11.74 o 
   5  21   1       18.99       22.69     11.56 o 
  -6  22   1       16.32       26.92     13.55 o 
  -5  22   1        6.86        5.21     10.69 o 
  -4  22   1      100.30      124.38     16.61 o 
  -3  22   1       31.66       35.97      9.41 o 
  -2  22   1        5.10       -3.29      6.16 o 
  -1  22   1      181.21      190.70     15.57 o 
   0  22   1      137.14      138.80     13.35 o 
   1  22   1        2.92        0.41      7.56 o 
   2  22   1      121.96      136.53     14.25 o 
   3  22   1       24.92        8.14      7.75 o 
   4  22   1        1.33       -4.13      8.48 o 
   5  22   1        0.03       -1.32      9.33 o 
  -5  23   1        1.60        1.90     15.81 o 
  -4  23   1        1.92       -2.05      9.14 o 
  -3  23   1       29.87       26.46     12.37 o 
  -2  23   1        7.30       -2.54      6.42 o 
  -1  23   1       36.48       25.23      7.91 o 
   0  23   1       42.67       35.43      8.60 o 
   1  23   1       84.50       86.44     12.15 o 
   2  23   1        1.06       -4.88     15.34 o 
   3  23   1      130.85      140.53     34.42 o 
   4  23   1        2.41       -8.50      8.50 o 
   5  23   1       85.01      112.19     35.06 o 
  -5  24   1       59.05       97.05     18.86 o 
  -4  24   1        4.59        8.72      9.72 o 
  -3  24   1      173.19      192.42     18.58 o 
  -2  24   1      122.69       93.35     16.27 o 
  -1  24   1        0.26       -3.77      6.09 o 
   0  24   1       75.94       73.72     11.05 o 
   1  24   1        1.62       -2.08      6.26 o 
   2  24   1       10.90        3.76      8.15 o 
   3  24   1       18.73       14.65      9.78 o 
   4  24   1        7.42        4.99     10.40 o 
  -5  25   1        2.01       -4.35     20.63 o 
  -4  25   1       73.36       76.43     14.13 o 
  -3  25   1       35.81       43.01     14.51 o 
  -2  25   1        4.24        0.08      7.03 o 
  -1  25   1        0.45       -6.05      6.05 o 
   0  25   1       18.56       12.33      7.80 o 
   1  25   1        3.67       -6.65      6.90 o 
   2  25   1      144.97      162.19     16.78 o 
   3  25   1       16.64       10.26     10.11 o 
   4  25   1       15.78        9.29     11.29 o 
  -5  26   1        1.57        0.07     11.85 o 
  -4  26   1       82.68      101.62     16.17 o 
  -3  26   1      148.15      180.19     18.42 o 
  -2  26   1       14.52       14.18      8.83 o 
  -1  26   1       60.91       62.82     11.37 o 
   0  26   1        0.15       -3.92      6.59 o 
   1  26   1        1.86       -2.48      7.60 o 
   2  26   1       67.11       70.50     17.89 o 
   3  26   1       23.29       29.74     11.32 o 
   4  26   1        8.23      -10.89     10.89 o 
  -4  27   1      119.84      137.79     41.34 o 
  -3  27   1       11.34        3.44      9.48 o 
  -2  27   1        0.15      -10.85     10.85 o 
  -1  27   1       98.20      120.78     19.34 o 
   0  27   1        4.71       -0.01      6.94 o 
   1  27   1      115.64      122.87     15.58 o 
   2  27   1        0.96       -5.40      8.04 o 
   3  27   1        4.39        4.01     10.19 o 
  -4  28   1       31.11       34.83     13.75 o 
  -3  28   1        2.85       -7.74      9.12 o 
  -2  28   1       14.29       20.74      9.82 o 
  -1  28   1        0.01        1.47      8.43 o 
   0  28   1       29.87       35.84     10.49 o 
   1  28   1       92.12      114.98     15.84 o 
   2  28   1       37.85       36.66     11.83 o 
   3  28   1        7.97       -5.84     10.59 o 
  -3  29   1        4.50       -7.64      9.37 o 
  -2  29   1       12.57        6.72      9.49 o 
  -1  29   1        2.47       -2.45      8.64 o 
   0  29   1      101.12      110.15     15.84 o 
   1  29   1        3.66       -1.70      8.78 o 
   2  29   1       89.41      136.45     38.50 o 
   3  29   1        2.19        0.39     10.79 o 
  -3  30   1       40.50       20.95     22.49 o 
  -2  30   1       10.55        9.06     10.54 o 
  -1  30   1       20.06       22.66     11.44 o 
   0  30   1        0.01        3.72      9.63 o 
   1  30   1       14.79        7.85      9.99 o 
   2  30   1       10.97       11.76     10.41 o 
  -2  31   1        0.68       -9.74      9.74 o 
  -1  31   1        2.38        8.48     10.02 o 
   0  31   1        7.31       11.43     10.70 o 
   1  31   1       60.40       88.99     15.30 o 
  -8   0   2        1.60       -5.34     10.79 o 
  -6   0   2       82.28       77.15     11.89 o 
  -4   0   2      178.87      234.00     11.82 o 
  -2   0   2      268.84      300.45     14.73 o 
   0   0   2     2875.23     3351.80     55.84 o 
   2   0   2       56.24       76.28      7.48 o 
   4   0   2       74.62       76.32     14.92 o 
   6   0   2       45.79       57.17     18.17 o 
  -8   1   2       11.76       14.65      8.73 o 
  -7   1   2       85.68      104.72     12.70 o 
  -6   1   2        0.00       -2.52      4.83 o 
  -5   1   2      148.82      167.49      9.61 o 
  -4   1   2      776.49      854.70      9.55 o 
  -3   1   2      391.87      382.24      7.18 o 
  -2   1   2       22.05       14.05      4.10 o 
  -1   1   2      111.28       83.06      3.49 o 
   0   1   2    20545.53    21832.39    273.41 o 
   1   1   2     1786.22     1863.47     17.31 o 
   2   1   2      762.75      875.55     12.86 o 
   3   1   2     1186.63     1216.12     18.21 o 
   4   1   2      138.53      158.09     14.14 o 
   5   1   2       24.18       23.06      9.04 o 
   6   1   2        0.54       -0.43      9.33 o 
   7   1   2        8.30        2.64     17.27 o 
  -8   2   2        0.75       -1.45      9.13 o 
  -7   2   2        2.49       -0.71      6.57 o 
  -6   2   2      165.30      165.69     15.23 o 
  -5   2   2       40.44       21.19      5.08 o 
  -4   2   2        1.55       26.04      8.74 o 
  -3   2   2      227.08      218.79      6.12 o 
  -2   2   2       90.52       73.60      6.86 o 
  -1   2   2      417.62      430.37     16.13 o 
   1   2   2     4586.77     4920.98     37.68 o 
   2   2   2       12.99       14.39      7.38 o 
   3   2   2        0.11        2.54      4.67 o 
   4   2   2       29.01       20.35      7.44 o 
   5   2   2       38.53       27.30      9.17 o 
   6   2   2       81.76       65.96     13.23 o 
   7   2   2        0.08        6.03     12.76 o 
  -8   3   2        1.93       -6.63      8.64 o 
  -7   3   2        0.69        3.16      6.41 o 
  -6   3   2      109.08      118.51     10.93 o 
  -5   3   2      386.31      390.12     12.05 o 
  -4   3   2     2305.81     2426.67     35.82 o 
  -3   3   2     2358.78     2623.14     42.65 o 
  -2   3   2     1147.21     1115.94     16.49 o 
  -1   3   2     3408.00     3824.70     45.56 o 
   0   3   2      105.67      140.51     11.60 o 
   1   3   2      980.31     1224.13     13.44 o 
   2   3   2     1372.55     1582.50     21.59 o 
   3   3   2        1.63        2.34      2.72 o 
   4   3   2      614.96      546.42     15.96 o 
   5   3   2       11.12        3.31      7.72 o 
   6   3   2        0.04       -0.43      9.13 o 
   7   3   2        0.49       -4.94     11.49 o 
  -8   4   2       13.02        2.29      8.88 o 
  -7   4   2       24.92       14.93      6.81 o 
  -6   4   2      225.57      202.00     10.97 o 
  -5   4   2       92.83       71.08      7.95 o 
  -4   4   2       77.18      109.83     31.79 o 
  -3   4   2       66.07       80.02     11.52 o 
  -2   4   2      236.69      258.30      8.73 o 
  -1   4   2       18.88       12.50      2.58 o 
   0   4   2     2776.87     2780.87     39.56 o 
   1   4   2     3283.25     3626.37     41.76 o 
   2   4   2      577.81      606.53      9.50 o 
   3   4   2      156.82      151.31      5.71 o 
   4   4   2        3.60        3.78      4.46 o 
   5   4   2        8.87       15.12      8.73 o 
   6   4   2       24.80       26.80     11.38 o 
   7   4   2        2.83       -2.82     11.43 o 
  -8   5   2        0.47       -6.59     13.12 o 
  -7   5   2       29.34       39.08      9.55 o 
  -6   5   2       99.81      115.10      9.96 o 
  -5   5   2      284.95      320.77     10.93 o 
  -4   5   2        5.35        4.00      2.52 o 
  -3   5   2     1108.11     1113.41     16.43 o 
  -2   5   2      227.40      252.24      7.40 o 
  -1   5   2     4051.99     3930.94     38.06 o 
   0   5   2      544.60      587.72      8.34 o 
   1   5   2      842.92      851.43     10.30 o 
   2   5   2       10.98       10.69      2.55 o 
   3   5   2      938.79      950.41     15.36 o 
   4   5   2        4.59       -3.09      4.15 o 
   5   5   2        5.11       10.60      8.59 o 
   6   5   2       18.78       10.08     10.84 o 
   7   5   2        0.08        7.31     11.99 o 
  -8   6   2        3.93        2.43      8.63 o 
  -7   6   2       30.68       21.31     10.35 o 
  -6   6   2      423.90      441.46     14.30 o 
  -5   6   2      426.84      427.09     12.48 o 
  -4   6   2      283.03      315.39      7.68 o 
  -3   6   2       97.80       99.87      4.71 o 
  -2   6   2      160.94      180.65      8.51 o 
  -1   6   2        0.15       -0.17      1.82 o 
   0   6   2     3241.94     3408.29     25.55 o 
   1   6   2        0.20       -1.62      1.62 o 
   2   6   2      849.77      902.76     17.20 o 
   3   6   2        5.80        2.57      2.86 o 
   4   6   2        9.32       10.19      4.87 o 
   5   6   2      178.64      164.69     27.35 o 
   6   6   2       47.03       30.56     11.82 o 
  -8   7   2       23.80       30.34      9.74 o 
  -7   7   2       27.39       22.69      8.13 o 
  -6   7   2       27.52       31.39      9.87 o 
  -5   7   2       29.11       23.82      5.04 o 
  -4   7   2      270.99      273.00      7.20 o 
  -3   7   2      356.02      393.28      8.24 o 
  -2   7   2       76.74       87.81      5.01 o 
  -1   7   2       45.37       59.16      4.44 o 
   0   7   2     1799.36     1602.69     15.24 o 
   1   7   2        7.07       11.55      5.90 o 
   2   7   2      420.68      414.10      8.25 o 
   3   7   2       23.39       16.10      3.56 o 
   4   7   2      129.62      151.95      9.80 o 
   5   7   2        4.44        6.15      8.27 o 
   6   7   2        4.75       -5.88      9.93 o 
  -8   8   2        5.50       12.49      9.41 o 
  -7   8   2        1.79        0.76      7.24 o 
  -6   8   2        5.82       -1.68      6.02 o 
  -5   8   2      100.72       94.28      9.89 o 
  -4   8   2        0.25       -1.62      2.87 o 
  -3   8   2      306.89      367.42      7.93 o 
  -2   8   2      570.80      581.40     12.29 o 
  -1   8   2      154.00      159.34      7.22 o 
   0   8   2      468.22      468.89      7.58 o 
   1   8   2     1110.14     1183.56     13.83 o 
   2   8   2        0.19       -0.87      2.26 o 
   3   8   2        6.99        2.78      3.09 o 
   4   8   2      120.84      142.96      9.45 o 
   5   8   2      119.50      103.69     18.24 o 
   6   8   2        6.56       -0.68      9.45 o 
  -8   9   2        7.98       14.91      9.65 o 
  -7   9   2       10.49        3.47      7.83 o 
  -6   9   2       15.04        4.33      6.70 o 
  -5   9   2      226.18      218.53     12.22 o 
  -4   9   2       76.43       72.69      5.63 o 
  -3   9   2      736.42      731.52     17.20 o 
  -2   9   2     1060.67     1164.80     18.71 o 
  -1   9   2      538.67      463.98     10.39 o 
   0   9   2      797.33      758.80     10.26 o 
   1   9   2      202.42      187.40      5.46 o 
   2   9   2      640.06      644.93     15.69 o 
   3   9   2      157.26      144.51      6.05 o 
   4   9   2      208.45      193.12      9.24 o 
   5   9   2       11.18       10.68      9.05 o 
   6   9   2        5.68       -8.96      9.31 o 
  -8  10   2       10.14       12.66      9.81 o 
  -7  10   2       25.46       15.34      8.59 o 
  -6  10   2        2.60        0.84      6.19 o 
  -5  10   2      107.13       88.46      9.88 o 
  -4  10   2        1.41       -3.57      3.57 o 
  -3  10   2       22.27       28.41      3.20 o 
  -2  10   2      162.75      159.65      7.87 o 
  -1  10   2       12.11        8.28      3.00 o 
   0  10   2       21.36       24.51      2.91 o 
   1  10   2        5.69        9.01      2.58 o 
   2  10   2       20.14       11.95      3.06 o 
   3  10   2      384.32      388.68      9.42 o 
   4  10   2       12.91       15.67      5.21 o 
   5  10   2       12.74        1.09      8.40 o 
   6  10   2        2.69        3.66     10.07 o 
  -8  11   2        2.31        1.37      9.73 o 
  -7  11   2        0.15       -2.63      7.13 o 
  -6  11   2      112.62      112.17     15.09 o 
  -5  11   2      142.90      172.86     16.06 o 
  -4  11   2      125.35      127.41      9.05 o 
  -3  11   2      175.82      179.06      8.06 o 
  -2  11   2     1242.68     1165.69     19.61 o 
  -1  11   2     1171.25     1227.52     19.95 o 
   0  11   2     1261.79     1156.92     13.93 o 
   1  11   2     1374.39     1480.97     17.11 o 
   2  11   2        0.53       -2.38      2.38 o 
   3  11   2      850.57      841.12     15.09 o 
   4  11   2       71.13       67.31      7.48 o 
   5  11   2       51.28       45.73     12.10 o 
   6  11   2        0.00       -3.97     10.35 o 
  -8  12   2       17.50       29.57     13.82 o 
  -7  12   2       12.10        6.74      8.23 o 
  -6  12   2        0.08       -3.10      7.98 o 
  -5  12   2      405.98      423.23     22.27 o 
  -4  12   2      139.32      142.48      9.36 o 
  -3  12   2       94.11       94.61      7.62 o 
  -2  12   2       83.30      103.87      7.38 o 
  -1  12   2      167.33      160.65      8.05 o 
   0  12   2      148.47      141.16      6.21 o 
   1  12   2      235.67      235.39      6.69 o 
   2  12   2        0.74        1.55      2.82 o 
   3  12   2       51.02       55.40      8.38 o 
   4  12   2      118.68      114.75     13.52 o 
   5  12   2      139.89      119.45     15.33 o 
   6  12   2        2.59       -3.97     11.40 o 
  -7  13   2        1.11       -2.29      8.90 o 
  -6  13   2       76.97       87.05     13.48 o 
  -5  13   2      108.96      127.51     16.76 o 
  -4  13   2      963.09      999.31     28.36 o 
  -3  13   2      205.08      200.11     12.26 o 
  -2  13   2      109.37      125.24      8.27 o 
  -1  13   2      641.76      628.86     17.84 o 
   0  13   2     1476.95     1533.98     18.60 o 
   1  13   2      495.90      478.29      9.67 o 
   2  13   2       83.33       85.88      5.83 o 
   3  13   2      102.60      101.78      6.81 o 
   4  13   2      130.74      150.62     16.04 o 
   5  13   2        1.30        7.68      9.43 o 
   6  13   2        1.51      -10.35     16.41 o 
  -7  14   2        1.32       -8.96      9.69 o 
  -6  14   2        0.01       -7.69      7.69 o 
  -5  14   2      108.17      145.11     18.54 o 
  -4  14   2      135.29      165.61     15.10 o 
  -3  14   2       40.91       35.00      5.83 o 
  -2  14   2       34.94       37.42      5.36 o 
  -1  14   2      123.39      113.95      7.83 o 
   0  14   2       37.94       46.62      4.16 o 
   1  14   2      486.17      477.31      9.93 o 
   2  14   2       10.03        9.34      3.33 o 
   3  14   2      138.51      137.41      7.90 o 
   4  14   2      179.00      213.21     14.36 o 
   5  14   2        8.07       -5.87      8.81 o 
   6  14   2        6.93       13.80     17.70 o 
  -7  15   2       10.51        7.60     10.98 o 
  -6  15   2        0.02       -0.97      8.59 o 
  -5  15   2      285.34      280.73     29.26 o 
  -4  15   2       91.52       71.10     15.50 o 
  -3  15   2     1107.06     1104.33     22.45 o 
  -2  15   2      223.45      211.00      9.16 o 
  -1  15   2      489.60      456.26     15.00 o 
   0  15   2       30.91       26.84      3.69 o 
   1  15   2      249.07      256.36      7.57 o 
   2  15   2        1.00       -1.50      3.21 o 
   3  15   2      301.31      289.60      9.23 o 
   4  15   2       28.75       39.60      8.24 o 
   5  15   2       44.68       56.87     20.36 o 
   6  15   2        8.21        9.61     19.03 o 
  -7  16   2        1.27       -9.64     11.04 o 
  -6  16   2        0.16       -4.88      9.27 o 
  -5  16   2        0.01        4.00      7.55 o 
  -4  16   2       51.36       59.25     10.76 o 
  -3  16   2       83.35       73.84     11.32 o 
  -2  16   2       48.50       65.91      7.14 o 
  -1  16   2       44.96       50.09      6.10 o 
   0  16   2        2.20        2.20      3.16 o 
   1  16   2      210.17      198.14      6.95 o 
   2  16   2        0.30       -0.53      3.27 o 
   3  16   2       10.15        6.54      4.40 o 
   4  16   2       21.99       15.92      7.39 o 
   5  16   2        2.50        0.57     14.64 o 
   6  16   2        0.78       11.14     19.50 o 
  -7  17   2        8.48      -10.25     10.89 o 
  -6  17   2       49.14       52.27     13.26 o 
  -5  17   2        0.00       -3.75      7.70 o 
  -4  17   2       20.58        8.33      7.55 o 
  -3  17   2       16.97        9.82      5.41 o 
  -2  17   2      819.70      759.91     22.53 o 
  -1  17   2        0.34       -0.17      3.61 o 
   0  17   2      554.08      531.89     12.62 o 
   1  17   2        0.05       -0.35      3.22 o 
   2  17   2      423.91      418.03     10.63 o 
   3  17   2       45.64       48.67      7.03 o 
   4  17   2       67.29       88.03     14.25 o 
   5  17   2        0.00       -2.59     13.84 o 
  -7  18   2       15.82       15.73     12.19 o 
  -6  18   2       37.37       40.59     12.63 o 
  -5  18   2       31.68       28.88     10.27 o 
  -4  18   2      104.04      102.58     13.57 o 
  -3  18   2       33.03       40.91      7.12 o 
  -2  18   2       67.60       80.39      8.35 o 
  -1  18   2      334.78      347.34     17.40 o 
   0  18   2        0.13        3.59      3.69 o 
   1  18   2        1.66       -0.92      3.48 o 
   2  18   2        4.11        0.69      3.90 o 
   3  18   2        0.00        0.80      5.07 o 
   4  18   2       69.76       74.99     13.81 o 
   5  18   2       23.73       15.85     16.36 o 
  -7  19   2       16.47       11.87     13.13 o 
  -6  19   2        2.28        0.70      9.81 o 
  -5  19   2       64.74       62.16     12.90 o 
  -4  19   2       25.41       39.40     12.95 o 
  -3  19   2       24.94       29.04      8.32 o 
  -2  19   2      258.95      223.97     14.23 o 
  -1  19   2      352.51      317.32     12.27 o 
   0  19   2       88.80      102.41      7.93 o 
   1  19   2      347.38      329.13     10.82 o 
   2  19   2        2.00       -3.75      3.75 o 
   3  19   2        2.09       -5.38      5.89 o 
   4  19   2       21.13       13.26     10.44 o 
   5  19   2        1.01       -1.92     16.52 o 
  -6  20   2        0.46       -3.01     14.63 o 
  -5  20   2        4.83        9.36      9.83 o 
  -4  20   2      217.24      221.93     19.64 o 
  -3  20   2       23.74       29.87      8.64 o 
  -2  20   2       17.85       27.48      6.35 o 
  -1  20   2       15.94        9.72      5.33 o 
   0  20   2       43.78       39.90      5.85 o 
   1  20   2       47.76       48.80      6.48 o 
   2  20   2       14.21        3.70      4.87 o 
   3  20   2      220.57      200.29     12.51 o 
   4  20   2      101.11      122.34     20.17 o 
   5  20   2        0.20       -0.02     16.63 o 
  -6  21   2        1.69      -11.13     11.13 o 
  -5  21   2      114.94      127.23     17.36 o 
  -4  21   2      110.64      137.35     15.83 o 
  -3  21   2       26.00       17.94      8.37 o 
  -2  21   2      246.22      225.61     11.47 o 
  -1  21   2       12.10        6.08      5.48 o 
   0  21   2      148.17      151.20      9.81 o 
   1  21   2       72.89       88.88      8.17 o 
   2  21   2        1.08        1.01      5.71 o 
   3  21   2        0.03       -6.69      6.69 o 
   4  21   2        0.36        0.34     10.30 o 
   5  21   2        7.54        4.89     18.95 o 
  -6  22   2        0.86       -7.77     11.43 o 
  -5  22   2       15.47       14.28     13.26 o 
  -4  22   2        1.00       -4.77      8.42 o 
  -3  22   2        0.33        0.77      7.24 o 
  -2  22   2        2.14        0.02      6.34 o 
  -1  22   2       22.31        5.80      5.73 o 
   0  22   2        6.58        0.91      4.76 o 
   1  22   2       17.30        3.72      5.79 o 
   2  22   2       17.49       18.84      7.07 o 
   3  22   2        5.81        5.44      8.55 o 
   4  22   2        5.80        0.54     10.64 o 
  -6  23   2       12.91        1.88     12.86 o 
  -5  23   2        0.24       -8.36     10.24 o 
  -4  23   2      114.60      150.91     22.14 o 
  -3  23   2        0.40       -6.92      6.92 o 
  -2  23   2      235.92      220.62     14.76 o 
  -1  23   2       12.83       11.43      6.31 o 
   0  23   2      101.10      117.90      9.56 o 
   1  23   2       32.15       26.18      7.20 o 
   2  23   2       42.78       44.52      8.80 o 
   3  23   2        6.72       -7.81     10.31 o 
   4  23   2       42.63       47.85     20.45 o 
  -5  24   2        0.69        2.86     11.28 o 
  -4  24   2      127.54      182.95     19.80 o 
  -3  24   2        8.87        5.12      7.56 o 
  -2  24   2        3.65       10.20      7.72 o 
  -1  24   2       62.70       64.68     11.29 o 
   0  24   2        0.99       -5.72      5.72 o 
   1  24   2        8.06        2.19      5.88 o 
   2  24   2       20.92        4.03      8.13 o 
   3  24   2        9.51        8.81     10.26 o 
  -5  25   2       40.83       54.38     18.59 o 
  -4  25   2        5.68       18.91     10.49 o 
  -3  25   2        0.01        3.84      8.16 o 
  -2  25   2        3.08       -3.47      7.14 o 
  -1  25   2       59.12       80.60     12.83 o 
   0  25   2        9.87        1.22      7.83 o 
   1  25   2      161.81      205.25     18.61 o 
   2  25   2        0.00        3.74      8.62 o 
   3  25   2       13.87       25.28     12.62 o 
  -5  26   2       13.67       23.95     14.14 o 
  -4  26   2        5.57        0.35     10.79 o 
  -3  26   2       30.08       46.74     12.08 o 
  -2  26   2        3.07       -5.50      8.14 o 
  -1  26   2        2.68       14.06      8.90 o 
   0  26   2        0.55       -4.97      7.38 o 
   1  26   2        0.06        7.01      8.41 o 
   2  26   2       76.83       61.38     12.33 o 
   3  26   2       45.04       43.91     13.41 o 
  -4  27   2       16.32       15.99     12.04 o 
  -3  27   2       34.82       34.49     11.62 o 
  -2  27   2       49.00       49.25     16.87 o 
  -1  27   2        6.03        6.91      9.09 o 
   0  27   2      117.42      145.45     16.25 o 
   1  27   2       31.42       34.10     10.77 o 
   2  27   2       44.11       59.85     13.27 o 
   3  27   2        0.00       -7.47     11.14 o 
  -4  28   2        2.19       -0.27     19.67 o 
  -3  28   2        2.03        4.35     11.21 o 
  -2  28   2        4.52        0.36      9.03 o 
  -1  28   2        1.44       18.28      9.63 o 
   0  28   2        0.09       -1.32      8.82 o 
   1  28   2        4.53       -0.05     12.45 o 
   2  28   2       24.20        9.42     14.39 o 
  -3  29   2       52.91       83.69     19.76 o 
  -2  29   2        3.64        1.54      9.14 o 
  -1  29   2      106.54      108.66     15.65 o 
   0  29   2        4.18        7.63     10.09 o 
   1  29   2       53.43       43.09     12.52 o 
   2  29   2        4.79        8.59     14.76 o 
  -3  30   2        3.95       -1.87     10.45 o 
  -2  30   2        2.57       -0.94      9.90 o 
  -1  30   2        3.57        2.73      9.96 o 
   0  30   2        1.37       -3.75      9.12 o 
   1  30   2        1.64        1.79      9.85 o 
  -2  31   2        7.49        4.74     18.76 o 
  -1  31   2       17.26        1.81      9.80 o 
   0  31   2       16.61        0.23     10.33 o 
  -7   0   3      128.08      105.28     15.05 o 
  -5   0   3        1.91        0.09      9.55 o 
  -3   0   3        1.15       -0.99      5.66 o 
  -1   0   3      412.19      409.55     15.42 o 
   1   0   3     5848.33     5591.63     96.30 o 
   3   0   3     1288.44     1248.80     43.03 o 
   5   0   3      239.84      268.28     30.53 o 
  -8   1   3       33.06       39.32     10.96 o 
  -7   1   3        0.07        0.80      5.72 o 
  -6   1   3        0.74       -0.44      4.80 o 
  -5   1   3       25.30       33.45     13.74 o 
  -4   1   3      201.01      183.10      6.14 o 
  -3   1   3       70.77       71.28      8.46 o 
  -2   1   3     2233.88     2456.27     35.64 o 
  -1   1   3      718.34      717.57     19.19 o 
   0   1   3      105.57       82.97      6.30 o 
   1   1   3     1894.62     1902.65     42.49 o 
   2   1   3       17.98       20.35      3.87 o 
   3   1   3        3.88       23.14      8.36 o 
   4   1   3       69.60       56.45     10.61 o 
   5   1   3        0.06       10.86      8.97 o 
   6   1   3        5.72       -9.52     10.74 o 
  -8   2   3       13.48       14.42      9.50 o 
  -7   2   3       73.82       52.80      8.55 o 
  -6   2   3       48.15       57.56      7.85 o 
  -5   2   3       72.19       77.40     11.78 o 
  -4   2   3       72.03       76.06      6.50 o 
  -3   2   3      377.76      382.14     10.56 o 
  -2   2   3      623.17      698.56     16.51 o 
  -1   2   3      320.88      351.99      7.99 o 
   0   2   3     2687.55     2793.36     41.76 o 
   1   2   3       77.23      107.04     11.25 o 
   2   2   3       12.91        0.21      3.00 o 
   3   2   3      258.51      260.64     15.64 o 
   4   2   3      443.81      357.89     17.70 o 
   5   2   3       37.04       34.06     11.52 o 
   6   2   3       41.28       29.07     12.83 o 
  -8   3   3        4.44        7.43      9.67 o 
  -7   3   3       22.29       13.03      7.90 o 
  -6   3   3        0.29       -4.71      5.69 o 
  -5   3   3     1487.90     1437.69     27.23 o 
  -4   3   3       20.72       20.44      4.29 o 
  -3   3   3       14.96       16.13      6.33 o 
  -2   3   3       31.37       29.32      4.37 o 
  -1   3   3      421.92      389.86     10.63 o 
   0   3   3      461.02      484.42      8.78 o 
   1   3   3       64.96       63.82      3.04 o 
   2   3   3      155.29      153.82      6.53 o 
   3   3   3      304.04      282.73     11.24 o 
   4   3   3        4.99        6.41      9.76 o 
   5   3   3        6.53        6.47      9.10 o 
   6   3   3       11.48        9.18     11.07 o 
  -8   4   3        8.92        1.66      9.18 o 
  -7   4   3        5.87        7.71      7.89 o 
  -6   4   3        0.01       -0.92      5.86 o 
  -5   4   3       74.11      118.30      8.99 o 
  -4   4   3       58.93       66.12      6.29 o 
  -3   4   3      641.78      646.45     17.85 o 
  -2   4   3      127.01      123.91      4.54 o 
  -1   4   3      127.21      134.90      4.01 o 
   0   4   3      149.25      142.63      3.80 o 
   1   4   3        2.98        4.56      2.04 o 
   2   4   3      102.15      109.66      6.12 o 
   3   4   3       96.07      109.56      9.13 o 
   4   4   3       46.70       50.77     10.26 o 
   5   4   3      139.00      134.11     22.28 o 
   6   4   3       22.08       31.55     12.39 o 
  -8   5   3       39.40       65.42     19.81 o 
  -7   5   3        2.49        3.89      9.56 o 
  -6   5   3       74.57       84.97     13.67 o 
  -5   5   3      105.96      126.35     12.64 o 
  -4   5   3        1.43        1.94      3.40 o 
  -3   5   3       30.12       33.50      7.31 o 
  -2   5   3      163.28      151.07      7.28 o 
  -1   5   3      348.37      385.20      6.79 o 
   0   5   3       14.34        3.68      2.76 o 
   1   5   3       66.62       74.18      3.71 o 
   2   5   3       74.31       70.39      4.67 o 
   3   5   3       34.68       25.66      7.15 o 
   4   5   3      131.28      150.15     14.99 o 
   5   5   3       34.72       36.08     11.35 o 
   6   5   3        7.38       -0.24     11.49 o 
  -8   6   3       11.12        6.21      8.15 o 
  -7   6   3       32.00       -1.20      8.64 o 
  -6   6   3      238.57      231.39     20.06 o 
  -5   6   3       13.11       17.31      5.84 o 
  -4   6   3       48.92       51.38      7.01 o 
  -3   6   3       20.80        9.31      3.78 o 
  -2   6   3      856.70      874.64     12.04 o 
  -1   6   3      647.39      645.79     10.89 o 
   0   6   3       62.42       55.89      4.56 o 
   1   6   3      244.01      264.18     17.43 o 
   2   6   3      350.76      321.24      7.50 o 
   3   6   3      288.05      276.46     11.11 o 
   4   6   3      213.86      194.57     15.30 o 
   5   6   3       97.31      111.61     32.26 o 
   6   6   3       21.02       18.07     18.47 o 
  -8   7   3       51.01       41.85     11.16 o 
  -7   7   3       18.99       18.40      8.72 o 
  -6   7   3       10.90        9.02      6.92 o 
  -5   7   3       50.09       46.36     10.64 o 
  -4   7   3       16.84       11.28      4.33 o 
  -3   7   3      254.54      263.67      9.17 o 
  -2   7   3        0.78        0.42      1.91 o 
  -1   7   3     1962.43     2077.73     22.32 o 
   0   7   3      762.96      859.96     11.11 o 
   1   7   3        1.86       -1.11      2.05 o 
   2   7   3      165.91      166.75      6.78 o 
   3   7   3        9.98        5.08      5.12 o 
   4   7   3       22.83       33.58      9.47 o 
   5   7   3        5.05        7.15      9.52 o 
   6   7   3        3.70        5.65     11.28 o 
  -8   8   3        0.31       -8.19      8.19 o 
  -7   8   3        7.72       -7.49      7.49 o 
  -6   8   3       13.77        6.32      6.90 o 
  -5   8   3      189.42      162.87     15.07 o 
  -4   8   3       61.89       62.95     10.07 o 
  -3   8   3       93.76      112.22      6.72 o 
  -2   8   3      196.35      193.06      8.36 o 
  -1   8   3      280.98      257.64      6.36 o 
   0   8   3     1004.15     1022.73     12.73 o 
   1   8   3       25.99       19.93      3.02 o 
   2   8   3      145.43      138.04      6.00 o 
   3   8   3        0.08       -2.90      4.12 o 
   4   8   3      444.68      434.87     20.29 o 
   5   8   3        1.17       -1.71      9.23 o 
   6   8   3       23.27       19.62     12.05 o 
  -8   9   3        5.95       -2.64      8.41 o 
  -7   9   3        0.15       -7.43      7.43 o 
  -6   9   3      134.98      131.62     14.55 o 
  -5   9   3      377.28      361.35     17.62 o 
  -4   9   3      481.31      488.80     13.85 o 
  -3   9   3        0.11       -1.30      3.02 o 
  -2   9   3      535.88      577.44     20.59 o 
  -1   9   3      415.93      389.68      7.92 o 
   0   9   3     1212.76     1259.52     14.80 o 
   1   9   3        4.30        2.96      2.39 o 
   2   9   3       19.91       11.99      3.39 o 
   3   9   3        4.60        2.45      6.97 o 
   4   9   3       46.46       49.57     15.57 o 
   5   9   3        1.92        5.08      9.65 o 
   6   9   3        6.41        5.39     11.63 o 
  -8  10   3        0.30       -6.33     11.32 o 
  -7  10   3        6.97        1.37      8.49 o 
  -6  10   3        4.96       -2.85      6.62 o 
  -5  10   3        8.49       11.85      7.09 o 
  -4  10   3        9.61        6.49      4.37 o 
  -3  10   3       26.83       16.72      4.52 o 
  -2  10   3        1.83       -2.43      2.43 o 
  -1  10   3      456.44      439.66      8.94 o 
   0  10   3     1594.20     1614.65     17.65 o 
   1  10   3      456.01      433.48      9.94 o 
   2  10   3        0.02       -2.84      2.84 o 
   3  10   3       18.52       15.64      7.25 o 
   4  10   3       12.22        0.92      8.18 o 
   5  10   3       80.85       86.09     15.45 o 
   6  10   3        0.13       -0.04     11.44 o 
  -8  11   3       13.83       22.21     11.47 o 
  -7  11   3       10.36        6.12      8.77 o 
  -6  11   3       22.01       38.68     10.42 o 
  -5  11   3       69.03       61.02     10.89 o 
  -4  11   3      424.19      413.31     13.37 o 
  -3  11   3       18.96       13.62      4.37 o 
  -2  11   3      472.21      437.39     11.95 o 
  -1  11   3      782.95      816.61     12.34 o 
   0  11   3      679.16      687.00     11.13 o 
   1  11   3       33.07       33.59      3.95 o 
   2  11   3      114.95      121.11      6.71 o 
   3  11   3       31.67       51.35     16.71 o 
   4  11   3        2.67       -2.10      7.67 o 
   5  11   3        1.91       -6.95      9.97 o 
   6  11   3        0.87       -0.93     11.61 o 
  -8  12   3        0.25       -7.49     10.24 o 
  -7  12   3        1.01       -7.85      8.01 o 
  -6  12   3        9.44        5.09      8.26 o 
  -5  12   3       72.37       62.60     11.33 o 
  -4  12   3      449.14      456.63     14.26 o 
  -3  12   3      102.89      125.98      8.39 o 
  -2  12   3      249.85      250.18     12.75 o 
  -1  12   3        3.36        1.33      3.18 o 
   0  12   3      196.96      215.98      6.45 o 
   1  12   3      125.25      116.12      6.10 o 
   2  12   3      117.37      125.93      6.50 o 
   3  12   3       10.75       19.18      8.03 o 
   4  12   3      307.50      313.20     18.10 o 
   5  12   3       11.09        5.13      9.31 o 
  -8  13   3        0.05      -10.93     10.93 o 
  -7  13   3       12.81       16.02     10.21 o 
  -6  13   3        1.10       -7.07      7.21 o 
  -5  13   3        0.09        2.23      7.11 o 
  -4  13   3       27.23       49.28      7.14 o 
  -3  13   3       64.53       67.75      7.54 o 
  -2  13   3        3.64       -1.25      3.36 o 
  -1  13   3      322.63      266.96      9.52 o 
   0  13   3      763.57      827.09     12.81 o 
   1  13   3        2.47        2.38      2.95 o 
   2  13   3       93.63       93.84      6.49 o 
   3  13   3      108.09      106.45     12.89 o 
   4  13   3        9.99       23.03     10.05 o 
   5  13   3       33.73       44.88     18.86 o 
  -7  14   3        9.88       -2.80      9.24 o 
  -6  14   3        0.37       -2.21      7.73 o 
  -5  14   3       13.54        9.37      5.91 o 
  -4  14   3      749.44      728.55     22.96 o 
  -3  14   3      153.31      153.95      9.70 o 
  -2  14   3      159.09      160.17      8.18 o 
  -1  14   3      595.56      553.91     14.23 o 
   0  14   3        2.34        3.54      2.80 o 
   1  14   3       11.91       13.40      3.61 o 
   2  14   3        1.22       -1.85      3.55 o 
   3  14   3      101.90       90.30     23.31 o 
   4  14   3      136.66      137.67     32.23 o 
   5  14   3      102.38      116.43     16.65 o 
  -7  15   3        1.81       -5.27      9.28 o 
  -6  15   3      142.42      137.98     24.31 o 
  -5  15   3       16.57       14.03      6.37 o 
  -4  15   3       76.61       94.27      9.54 o 
  -3  15   3      614.84      600.15     16.63 o 
  -2  15   3      116.95      117.38      8.94 o 
  -1  15   3        1.50        6.53      4.26 o 
   0  15   3      628.67      605.29     13.33 o 
   1  15   3      184.95      168.59      6.74 o 
   2  15   3      143.56      148.81      7.54 o 
   3  15   3        4.55       -2.59      7.36 o 
   4  15   3       22.32       32.06     10.46 o 
   5  15   3        0.02        7.77     10.82 o 
  -7  16   3       25.38       41.34     12.62 o 
  -6  16   3        9.95        7.68      9.77 o 
  -5  16   3        0.49       -1.89      7.19 o 
  -4  16   3       87.78      104.64     10.14 o 
  -3  16   3      193.01      175.22     10.17 o 
  -2  16   3      516.79      457.06     14.20 o 
  -1  16   3      262.43      222.60      9.80 o 
   0  16   3       37.49       41.78      5.59 o 
   1  16   3       97.77       90.98      8.97 o 
   2  16   3       98.53      100.10      7.36 o 
   3  16   3        8.45        7.26      8.46 o 
   4  16   3       23.03       12.61     10.24 o 
   5  16   3       17.59       -2.87     14.88 o 
  -7  17   3       26.74       27.18     12.37 o 
  -6  17   3        5.23       12.89      9.86 o 
  -5  17   3       31.53       29.95     10.47 o 
  -4  17   3       36.94       34.42      7.12 o 
  -3  17   3      133.82      177.81     12.19 o 
  -2  17   3       15.64       19.23      5.50 o 
  -1  17   3     1578.05     1562.12     61.60 o 
   0  17   3       82.61       71.10      6.78 o 
   1  17   3       62.25       61.38      7.75 o 
   2  17   3        2.66        3.19      4.30 o 
   3  17   3       56.21       40.23     10.04 o 
   4  17   3       32.72       44.17     12.85 o 
   5  17   3        5.15       -0.27     17.68 o 
  -7  18   3        1.43        1.53     11.09 o 
  -6  18   3       10.15        4.96     10.05 o 
  -5  18   3       49.51       42.61     10.97 o 
  -4  18   3       47.28       48.44      8.80 o 
  -3  18   3      156.25      175.60     17.64 o 
  -2  18   3      102.24      111.24      9.78 o 
  -1  18   3       60.17       77.74      8.43 o 
   0  18   3      142.05      151.78      9.29 o 
   1  18   3       15.21        9.05      4.58 o 
   2  18   3      181.76      193.44      8.42 o 
   3  18   3      166.46      222.27     44.14 o 
   4  18   3       71.81      106.83     23.94 o 
   5  18   3        5.73       -1.62     17.97 o 
  -7  19   3        1.67        6.59     12.72 o 
  -6  19   3        3.37        3.26     13.79 o 
  -5  19   3        0.21       -2.57      8.34 o 
  -4  19   3        0.40       -2.91      5.85 o 
  -3  19   3      147.05      177.96     12.60 o 
  -2  19   3      136.84      141.92     10.99 o 
  -1  19   3      205.18      179.93      9.69 o 
   0  19   3      305.61      299.26     10.63 o 
   1  19   3       15.44        6.86      4.74 o 
   2  19   3        2.64        0.29      5.03 o 
   3  19   3       23.53       33.77     10.70 o 
   4  19   3        0.87      -11.61     15.19 o 
  -6  20   3       29.05       34.33     13.16 o 
  -5  20   3        6.85        3.24     11.79 o 
  -4  20   3      175.03      204.07     14.71 o 
  -3  20   3       80.00       92.02     15.78 o 
  -2  20   3       18.37       23.10      6.64 o 
  -1  20   3      222.23      201.31     18.18 o 
   0  20   3       15.20       16.02      5.00 o 
   1  20   3        8.02        4.52      5.03 o 
   2  20   3       50.95       56.21      7.47 o 
   4  20   3        2.02        9.27     16.23 o 
  -6  21   3       14.68        7.38     14.21 o 
  -5  21   3       25.75       30.17     11.91 o 
  -4  21   3        3.78        1.63      8.57 o 
  -3  21   3       35.53       26.02     13.79 o 
  -2  21   3       12.66        9.06      5.54 o 
  -1  21   3        2.28       -4.85      5.08 o 
   0  21   3       89.13       88.79      8.38 o 
   1  21   3       79.24       97.75      8.78 o 
   2  21   3        4.23       -1.63      6.26 o 
  -6  22   3        0.33       -9.02     11.40 o 
  -5  22   3        7.57        1.15      9.24 o 
  -4  22   3       34.21       43.59     11.70 o 
  -3  22   3       91.31      111.62     11.56 o 
  -2  22   3       78.41       70.96      9.37 o 
  -1  22   3       54.24       52.10      7.15 o 
   0  22   3       39.03       38.42      6.46 o 
   1  22   3        4.12       -4.79      4.79 o 
   2  22   3        0.73       -1.40      8.33 o 
  -6  23   3        4.57        2.52     13.39 o 
  -5  23   3       54.14       73.20     15.27 o 
  -4  23   3       28.50       28.39     10.78 o 
  -3  23   3       19.51       21.73      8.34 o 
  -2  23   3       15.26        6.55      6.15 o 
  -1  23   3      137.88      180.95     12.69 o 
   0  23   3        0.55       -2.32      4.92 o 
   1  23   3       23.86       16.88      6.19 o 
   2  23   3        0.13       -8.40      8.40 o 
  -5  24   3       13.38        1.08     11.13 o 
  -4  24   3       93.50      117.66     21.24 o 
  -3  24   3       38.00       30.05      9.36 o 
  -2  24   3       43.42       46.90      8.88 o 
  -1  24   3       30.43       42.91      7.21 o 
   0  24   3        0.33       -2.26      5.41 o 
   1  24   3       21.94       15.21      6.99 o 
   2  24   3        3.10       -7.12      9.22 o 
  -5  25   3       19.04       10.45     12.42 o 
  -4  25   3       19.72       22.74     11.68 o 
  -3  25   3        7.15        4.08      9.05 o 
  -2  25   3      162.98      205.27     15.30 o 
  -1  25   3       26.30       24.07      6.89 o 
   0  25   3      120.84      133.36     23.60 o 
   1  25   3        0.01       -2.84      6.46 o 
   2  25   3        4.58       -1.23      9.46 o 
  -5  26   3        1.45       -7.45     11.25 o 
  -4  26   3       18.78       10.73     11.23 o 
  -3  26   3      168.03      158.88     18.48 o 
  -2  26   3       20.69       16.01      8.10 o 
  -1  26   3      141.03      175.23     16.02 o 
   0  26   3       29.51       47.94     11.35 o 
   1  26   3       13.06       13.71      9.02 o 
   2  26   3       66.06       65.59     18.24 o 
  -4  27   3       15.73       20.57     12.49 o 
  -3  27   3        7.93       10.77     10.46 o 
  -2  27   3        3.30       13.93     10.31 o 
  -1  27   3       42.79       49.24      9.99 o 
   0  27   3       40.21       35.27      9.45 o 
   1  27   3       24.71       32.89     10.04 o 
   2  27   3        3.11       11.32     14.31 o 
  -4  28   3        9.90        2.18     11.94 o 
  -3  28   3        0.00       -8.51      9.65 o 
  -2  28   3       90.79       83.26     19.01 o 
  -1  28   3        0.00       -8.49      8.49 o 
   0  28   3       56.42       55.71     18.10 o 
   1  28   3       14.15        7.17     10.33 o 
  -3  29   3        0.20       -0.60     10.43 o 
  -2  29   3       18.42       45.55     12.91 o 
  -1  29   3       23.78       17.94     11.19 o 
   0  29   3        5.33       -8.95      8.95 o 
   1  29   3        0.17        5.95      9.81 o 
  -2  30   3        0.22       -2.24     10.67 o 
  -1  30   3        5.67       -3.27     10.07 o 
   0  30   3        1.56       -9.74      9.74 o 
  -8   0   4       15.98       27.44     18.90 o 
  -6   0   4      558.56      644.63     37.67 o 
  -4   0   4     3317.76     3549.98     81.42 o 
  -2   0   4       95.04      118.37      7.17 o 
   0   0   4     4118.99     4454.66     82.49 o 
   2   0   4      625.51      583.16     28.32 o 
   4   0   4       34.53       62.37     16.18 o 
  -8   1   4        0.94        2.48     11.26 o 
  -7   1   4       41.25       34.90     11.80 o 
  -6   1   4        3.18       14.57      9.43 o 
  -5   1   4        3.60        1.59      9.30 o 
  -4   1   4        2.17       14.02      5.00 o 
  -3   1   4      137.14      162.01      9.77 o 
  -2   1   4      331.26      363.95      8.42 o 
  -1   1   4      814.52      849.50     12.78 o 
   0   1   4      303.45      399.84     30.55 o 
   1   1   4      685.30      680.91     19.96 o 
   2   1   4       48.40       59.44     11.43 o 
   3   1   4       72.15       83.41     11.57 o 
   4   1   4      104.85      128.82     15.77 o 
   5   1   4       27.70        8.19     10.96 o 
  -8   2   4        5.00       -6.07     10.63 o 
  -7   2   4       63.97       64.31     13.45 o 
  -6   2   4      401.65      405.00     21.48 o 
  -5   2   4      959.22      989.54     30.33 o 
  -4   2   4      738.62      751.31     17.31 o 
  -3   2   4      373.16      410.08     15.12 o 
  -2   2   4        0.01        3.39      2.71 o 
  -1   2   4      620.72      612.08      9.49 o 
   0   2   4      538.82      497.29     26.87 o 
   1   2   4      107.75      158.84     12.15 o 
   2   2   4        2.64        7.94      5.81 o 
   3   2   4      250.30      214.50     14.03 o 
   4   2   4        1.81        8.07      7.72 o 
   5   2   4       52.15       55.43     13.85 o 
  -8   3   4        0.99        1.74     11.18 o 
  -7   3   4        0.01        3.32      9.19 o 
  -6   3   4      181.98      169.40     17.72 o 
  -5   3   4        9.39       17.51      8.93 o 
  -4   3   4      158.55      146.32      9.84 o 
  -3   3   4      121.60      115.58     11.35 o 
  -2   3   4      136.03      153.85      6.35 o 
  -1   3   4      103.57       98.00      7.60 o 
   0   3   4       48.33       49.94      7.39 o 
   1   3   4       36.55       58.48     15.21 o 
   2   3   4      308.64      338.90     27.46 o 
   3   3   4       94.61      131.95     30.48 o 
   4   3   4      132.64      180.87     17.75 o 
   5   3   4        7.45        5.33     10.01 o 
  -8   4   4        0.49        9.78     11.44 o 
  -7   4   4       10.19       -4.66      8.77 o 
  -6   4   4      168.58      207.39     34.10 o 
  -5   4   4       83.48      117.93     18.21 o 
  -4   4   4      715.53      728.96     17.08 o 
  -3   4   4        9.03        9.88      4.02 o 
  -2   4   4      271.77      235.04      7.25 o 
  -1   4   4      101.16       87.71      7.31 o 
   0   4   4      218.85      218.26     10.57 o 
   1   4   4      405.57      430.32     16.02 o 
   2   4   4      232.33      228.67     10.50 o 
   3   4   4      105.03      104.43     12.93 o 
   4   4   4      102.36      111.05     14.30 o 
   5   4   4       16.12       21.97     10.65 o 
  -8   5   4        0.66       -4.12     11.39 o 
  -7   5   4        1.42       -6.69      8.43 o 
  -6   5   4       43.55       52.96     12.38 o 
  -5   5   4      399.03      354.05     18.25 o 
  -4   5   4       93.23       95.87      9.90 o 
  -3   5   4      302.08      315.94     15.32 o 
  -2   5   4      985.39     1055.01     15.05 o 
  -1   5   4        8.13        6.75      2.72 o 
   0   5   4      201.94      203.10      5.03 o 
   1   5   4      469.86      455.03     16.34 o 
   2   5   4       82.57       73.15     12.77 o 
   3   5   4        1.72        3.89      6.50 o 
   4   5   4       69.17      100.96     14.19 o 
   5   5   4       99.97      109.72     18.88 o 
  -8   6   4        0.22       -5.68      6.20 o 
  -7   6   4       17.15       33.77     11.85 o 
  -6   6   4       87.45       93.28     14.46 o 
  -5   6   4      338.16      335.87     17.84 o 
  -4   6   4      499.62      449.43     13.13 o 
  -3   6   4      453.90      482.77     10.13 o 
  -2   6   4      219.07      304.84      7.65 o 
  -1   6   4      582.26      597.40      9.59 o 
   0   6   4      863.32      837.15     11.15 o 
   1   6   4      253.19      286.56     10.83 o 
   2   6   4      257.84      236.15     11.01 o 
   3   6   4       97.07      114.80     13.32 o 
   4   6   4       17.06       18.57     10.34 o 
   5   6   4        4.96        0.01     10.33 o 
  -8   7   4        0.29       -1.70      7.10 o 
  -7   7   4       93.93       78.32     11.70 o 
  -6   7   4       46.55       39.84      9.36 o 
  -5   7   4        5.86        5.93      7.02 o 
  -4   7   4       34.06       39.76      6.01 o 
  -3   7   4     1652.14     1798.31     27.34 o 
  -2   7   4        4.60       20.58      5.95 o 
  -1   7   4       40.63       40.11      5.22 o 
   0   7   4      611.85      573.18      9.41 o 
   1   7   4      121.73      132.90     10.20 o 
   2   7   4       12.85       16.53      5.70 o 
   3   7   4       31.46        8.57      7.38 o 
   4   7   4       22.28        8.58      9.89 o 
   5   7   4       21.39        2.94     10.94 o 
  -8   8   4       27.88       19.67      9.99 o 
  -7   8   4       85.51       72.95     11.74 o 
  -6   8   4        4.72       -1.76      5.62 o 
  -5   8   4     1064.93      956.80     50.74 o 
  -4   8   4        3.46       -2.76      4.09 o 
  -3   8   4      168.36      137.76      8.00 o 
  -2   8   4      538.47      582.21     10.71 o 
  -1   8   4      225.53      182.19      5.64 o 
   0   8   4       61.23       66.91      5.88 o 
   1   8   4       19.19       21.13      5.44 o 
   2   8   4       62.93       47.49      7.09 o 
   3   8   4       61.25       73.28     29.74 o 
   4   8   4        6.91        5.19      9.64 o 
   5   8   4        2.05      -10.63     10.63 o 
  -8   9   4        0.60       -7.38      7.69 o 
  -7   9   4       83.59       81.85     12.72 o 
  -6   9   4        1.42       -2.08      6.00 o 
  -5   9   4       30.41       15.27      5.92 o 
  -4   9   4       13.77       14.47      4.94 o 
  -3   9   4       70.87       70.53      7.20 o 
  -2   9   4        0.26       -2.12      3.43 o 
  -1   9   4       21.68       33.11      3.61 o 
   0   9   4      125.17      122.56      8.01 o 
   1   9   4      217.28      191.32      9.27 o 
   2   9   4        0.65       -4.84      4.84 o 
   3   9   4      163.13      174.37     18.87 o 
   4   9   4        9.12        1.03     16.19 o 
   5   9   4       20.56       13.97     13.22 o 
  -8  10   4       20.74       19.16      9.79 o 
  -7  10   4        0.12       -7.26      7.53 o 
  -6  10   4      122.73      130.14     14.53 o 
  -5  10   4       73.58       67.64     13.44 o 
  -4  10   4      577.59      527.91     15.22 o 
  -3  10   4       22.09       19.17      4.65 o 
  -2  10   4      115.01      112.83      8.14 o 
  -1  10   4        2.39        5.22      2.55 o 
   0  10   4      350.07      299.67      7.50 o 
   1  10   4       84.82      119.18     12.67 o 
   2  10   4       55.41       53.47      7.74 o 
   3  10   4        8.75        6.35      8.54 o 
   4  10   4       52.77       32.63     11.95 o 
   5  10   4       37.44       36.84     12.73 o 
  -8  11   4       22.18       32.25     11.16 o 
  -7  11   4        0.00       -5.13      8.07 o 
  -6  11   4        4.22       -6.58      6.58 o 
  -5  11   4       17.69       14.47      5.95 o 
  -4  11   4       34.63       36.52      6.19 o 
  -3  11   4       48.51       59.21      6.91 o 
  -2  11   4        0.56        1.07      3.65 o 
  -1  11   4       14.59       14.90      3.73 o 
   0  11   4       90.70       90.56      8.74 o 
   1  11   4      148.19      171.23     10.39 o 
   2  11   4        0.33       -2.93      4.79 o 
   3  11   4        1.29       -7.58      7.58 o 
   4  11   4        3.05        4.67      9.50 o 
   5  11   4       34.58       25.07     13.24 o 
  -8  12   4        0.61       -9.30      9.30 o 
  -7  12   4        0.35       -8.24      8.24 o 
  -6  12   4       28.06       12.66      8.44 o 
  -5  12   4      278.16      264.29     12.01 o 
  -4  12   4      270.22      279.07     11.69 o 
  -3  12   4      238.32      220.88     10.93 o 
  -2  12   4      142.05      139.59      7.98 o 
  -1  12   4      974.91      904.51     18.76 o 
   0  12   4        0.01       -2.06      2.90 o 
   1  12   4     1838.96     1891.05     30.93 o 
   2  12   4        7.90        0.76      5.24 o 
   3  12   4      228.61      243.38     17.75 o 
   4  12   4       65.74       68.99     13.91 o 
   5  12   4        0.14       -6.66     11.67 o 
  -8  13   4       19.67        6.01     11.41 o 
  -7  13   4       25.36       14.32      9.39 o 
  -6  13   4        1.95       -6.83      7.00 o 
  -5  13   4        0.77       -4.34      6.41 o 
  -4  13   4       81.25       81.28      8.93 o 
  -3  13   4       25.26       24.79      5.86 o 
  -2  13   4      119.05      131.31      8.39 o 
  -1  13   4        6.81        5.93      3.58 o 
   0  13   4      342.35      315.07      9.62 o 
   1  13   4        1.45       22.11      6.01 o 
   2  13   4       35.45       12.51      6.14 o 
   3  13   4       72.03      104.72     14.10 o 
   4  13   4        1.24       -0.54      9.00 o 
   5  13   4        0.34       -1.00     10.96 o 
  -7  14   4        2.92       -0.72      8.29 o 
  -6  14   4        0.35       -2.55      7.50 o 
  -5  14   4      180.73      159.36     12.16 o 
  -4  14   4      455.13      438.42     15.08 o 
  -3  14   4       12.35        7.16      5.68 o 
  -2  14   4      898.90      827.40     25.32 o 
  -1  14   4      221.79      196.18      7.98 o 
   0  14   4      425.04      415.90     11.34 o 
   1  14   4      242.83      214.53     10.78 o 
   2  14   4       79.16       89.99     16.42 o 
   3  14   4      203.94      215.73     53.82 o 
   4  14   4       94.86      134.42     43.07 o 
  -7  15   4       12.01        4.21      9.12 o 
  -6  15   4        9.32       11.19      8.81 o 
  -5  15   4       16.28       23.86      7.20 o 
  -4  15   4       53.67       55.86      8.26 o 
  -3  15   4      206.11      184.14     13.63 o 
  -2  15   4       63.29       69.95     10.82 o 
  -1  15   4        1.36       -3.28      3.28 o 
   0  15   4       51.03       61.46      6.23 o 
   1  15   4       57.58       61.06     10.19 o 
   2  15   4       32.78       30.33      7.47 o 
   3  15   4       10.83        2.73     12.31 o 
   4  15   4        7.78        7.67     11.20 o 
  -7  16   4       20.19       24.66     11.26 o 
  -6  16   4       16.50       11.02      9.07 o 
  -5  16   4       42.25       42.29      9.43 o 
  -4  16   4        8.75       -1.98      5.18 o 
  -3  16   4      714.51      667.06     18.58 o 
  -2  16   4      201.87      200.81     14.09 o 
  -1  16   4       44.84       28.25      5.52 o 
   0  16   4      144.90      140.09      8.55 o 
   1  16   4       29.11       21.88      8.40 o 
   2  16   4       70.19       66.57     16.83 o 
   3  16   4       50.52       53.89     15.63 o 
   4  16   4       59.86       56.09     24.21 o 
  -7  17   4        4.09       -1.14      9.90 o 
  -6  17   4       12.81       -2.28      8.89 o 
  -5  17   4        4.35        4.36      6.61 o 
  -4  17   4       23.25       17.32      6.71 o 
  -3  17   4       85.14      105.66      9.89 o 
  -2  17   4       71.17       58.25      7.72 o 
  -1  17   4      118.84      139.58      9.12 o 
   0  17   4       86.95       87.73      7.77 o 
   1  17   4       14.33       17.15      7.87 o 
   2  17   4       16.28       15.44      8.81 o 
   3  17   4        1.57       -5.07      8.85 o 
   4  17   4        0.03       -1.30     10.87 o 
  -7  18   4        2.92        1.05     10.98 o 
  -6  18   4       12.53       15.21     10.74 o 
  -5  18   4      143.25      174.31     16.50 o 
  -4  18   4        0.02       -5.50      5.50 o 
  -3  18   4       16.07       10.50      7.84 o 
  -2  18   4      388.09      361.57     13.74 o 
  -1  18   4       66.21       58.92      6.77 o 
   0  18   4      104.81      115.47      9.32 o 
   1  18   4      223.12      222.96     33.84 o 
   2  18   4      157.90      161.59     16.35 o 
   3  18   4       68.82       90.05     19.52 o 
   4  18   4        5.08        0.11     11.81 o 
  -7  19   4        0.11       -0.61     11.41 o 
  -6  19   4        7.75        9.71     10.61 o 
  -5  19   4        7.42       10.09      7.79 o 
  -4  19   4       13.32        9.54      9.73 o 
  -3  19   4        0.12        3.66      5.55 o 
  -2  19   4       16.94       27.39      6.68 o 
  -1  19   4       28.22       16.74      5.47 o 
   0  19   4      145.61      150.51      8.80 o 
   1  19   4       23.10       19.39     10.25 o 
   2  19   4       60.30       62.69     12.12 o 
   3  19   4       29.05       19.66     14.90 o 
   4  19   4        1.35        2.50     18.29 o 
  -6  20   4        0.23       -8.98     10.34 o 
  -5  20   4       72.93       69.74     10.88 o 
  -4  20   4      136.34      161.23     13.42 o 
  -3  20   4       35.76       27.24      7.60 o 
  -2  20   4      105.62      128.99     11.17 o 
  -1  20   4       59.03       62.62      7.45 o 
   0  20   4      264.83      277.69     11.01 o 
   1  20   4        4.48        5.22      7.58 o 
   2  20   4       79.61       84.61     13.66 o 
   3  20   4        0.25      -12.94     12.94 o 
  -6  21   4       13.03        1.17     11.56 o 
  -5  21   4        1.74       11.56      8.00 o 
  -4  21   4        0.53       -2.20      6.55 o 
  -3  21   4        2.53        2.97      6.37 o 
  -2  21   4       56.72       41.82      7.76 o 
  -1  21   4        0.10       -4.57      4.57 o 
   0  21   4        1.80       -0.60      5.02 o 
   1  21   4        3.12       -0.80      8.62 o 
   2  21   4       85.78       69.52     12.99 o 
  -6  22   4        0.04        4.20     11.63 o 
  -5  22   4        0.10       -7.79      7.79 o 
  -4  22   4        0.27        5.32      7.73 o 
  -3  22   4      197.35      222.44     14.21 o 
  -2  22   4        8.85       -3.66      5.67 o 
  -1  22   4       34.95       33.65      6.81 o 
   0  22   4       24.44       21.58      6.31 o 
   1  22   4       47.76       42.50     11.55 o 
   2  22   4       31.63       26.62     18.02 o 
  -6  23   4        5.05       17.86     13.48 o 
  -5  23   4        7.11        7.18     10.78 o 
  -4  23   4        4.70       -3.31      7.47 o 
  -3  23   4        0.35        1.41      6.85 o 
  -2  23   4       44.47       34.77      8.07 o 
  -1  23   4       59.01       65.96      8.29 o 
   0  23   4        4.26        2.44      6.13 o 
   1  23   4        3.20        8.17      9.82 o 
   2  23   4        3.38       -5.77     13.46 o 
  -5  24   4        8.08       -9.31     10.67 o 
  -4  24   4       62.90      100.57     13.38 o 
  -3  24   4        7.97        5.29      7.32 o 
  -2  24   4       52.88       34.53     10.58 o 
  -1  24   4       15.22        8.81      6.28 o 
   0  24   4       11.32       14.67      6.75 o 
   1  24   4       52.13       45.84     12.05 o 
   2  24   4       41.20       27.66     16.38 o 
  -5  25   4        0.89       -0.44     10.80 o 
  -4  25   4        6.16        8.88      8.90 o 
  -3  25   4        0.13       -3.01      7.28 o 
  -2  25   4        4.40       -1.31      7.18 o 
  -1  25   4        0.50       -3.70      6.16 o 
   0  25   4       13.15        5.18     10.06 o 
   1  25   4       16.60        1.04     14.10 o 
   2  25   4        6.69       10.96     16.76 o 
  -4  26   4       38.65       31.74     13.32 o 
  -3  26   4       93.67      114.66     13.50 o 
  -2  26   4       34.64       26.11      7.94 o 
  -1  26   4       35.59       39.49      8.03 o 
   0  26   4       74.11       94.00     12.19 o 
   1  26   4        0.03       -6.01     14.86 o 
  -4  27   4       19.92       11.36     15.90 o 
  -3  27   4       21.24       23.47      9.87 o 
  -2  27   4        0.97       -2.62      7.06 o 
  -1  27   4        9.31        5.63      7.31 o 
   0  27   4        2.71        0.72     10.13 o 
   1  27   4        0.84        3.75     15.87 o 
  -3  28   4       73.47       94.90     20.62 o 
  -2  28   4       21.27       22.81      8.04 o 
  -1  28   4       19.83       16.71      9.11 o 
   0  28   4        5.16        4.34     10.42 o 
  -2  29   4       15.28       23.45      8.43 o 
  -1  29   4        8.37       22.03      9.83 o 
  -7   0   5       55.24       48.42     17.76 o 
  -5   0   5       44.48       37.23     14.62 o 
  -3   0   5      165.56      139.29      9.00 o 
  -1   0   5     3376.11     3201.42     68.05 o 
   1   0   5     1086.09     1011.44     38.33 o 
   3   0   5        3.79        6.85     11.52 o 
   5   0   5        6.00        8.69     16.96 o 
  -8   1   5       58.79       77.31     16.06 o 
  -7   1   5        2.07       -1.59      9.14 o 
  -6   1   5        0.15        3.01      8.56 o 
  -5   1   5        7.86       -5.19      5.19 o 
  -4   1   5       26.52       12.04      6.56 o 
  -3   1   5        9.49        5.86      4.14 o 
  -2   1   5        7.10       15.21      5.12 o 
  -1   1   5      415.71      462.22     16.08 o 
   0   1   5      117.70      143.81     15.59 o 
   1   1   5      491.17      452.97     37.94 o 
   2   1   5       21.98        6.46      6.43 o 
   3   1   5      118.54      144.07     15.78 o 
   4   1   5      248.99      244.94     17.24 o 
   5   1   5       33.46       28.38     12.74 o 
  -8   2   5        7.46        5.56     12.06 o 
  -7   2   5        8.34       -0.88      9.49 o 
  -6   2   5      212.50      239.15     21.16 o 
  -5   2   5      114.26      112.15     15.59 o 
  -4   2   5      171.98      176.43      9.23 o 
  -3   2   5        5.52        6.75      4.06 o 
  -2   2   5      800.95      739.66     12.78 o 
  -1   2   5      596.79      560.75     34.67 o 
   0   2   5      558.23      499.70     17.65 o 
   1   2   5       12.67       23.18      7.03 o 
   2   2   5       40.06       51.46     16.96 o 
   3   2   5        1.17        2.29      7.51 o 
   4   2   5        2.92       16.99     11.47 o 
   5   2   5        2.66       -1.84     14.50 o 
  -8   3   5        2.95        3.59     11.59 o 
  -7   3   5        8.93        2.55      9.79 o 
  -6   3   5        3.12        2.67     11.24 o 
  -5   3   5        3.04        3.10      5.51 o 
  -4   3   5      112.12      119.86     12.10 o 
  -3   3   5      371.43      359.62     16.50 o 
  -2   3   5      117.28      117.02      5.86 o 
  -1   3   5      552.17      542.50     17.36 o 
   0   3   5      769.40      712.63     21.11 o 
   1   3   5       35.95       41.84      8.60 o 
   2   3   5      123.01      124.92     21.61 o 
   3   3   5      214.22      245.17     32.23 o 
   4   3   5       22.53       21.17     10.63 o 
   5   3   5       71.11       83.94     17.32 o 
  -8   4   5        1.08       -8.68     11.12 o 
  -7   4   5       58.36       49.57     17.42 o 
  -6   4   5      288.35      299.92     18.77 o 
  -5   4   5      740.46      727.92     19.00 o 
  -4   4   5        9.09        4.53      4.64 o 
  -3   4   5       94.45      110.01      7.67 o 
  -2   4   5      138.76      130.80      5.43 o 
  -1   4   5      619.14      593.65     18.09 o 
   0   4   5       34.43       42.41      7.95 o 
   1   4   5        3.37        6.05      9.32 o 
   2   4   5        6.58        5.04      5.49 o 
   3   4   5       17.02       18.96      8.84 o 
   4   4   5        4.63       12.33      9.86 o 
  -8   5   5        5.48      -10.60     10.60 o 
  -7   5   5        2.92       -8.99      8.99 o 
  -6   5   5       69.31       58.09     12.03 o 
  -5   5   5        0.12        1.54      5.65 o 
  -4   5   5       23.01        7.05      4.88 o 
  -3   5   5       20.18       14.11      3.91 o 
  -2   5   5      901.94      950.88     13.80 o 
  -1   5   5        5.84       21.86      4.99 o 
   0   5   5      459.84      366.55     13.26 o 
   1   5   5        0.94       -4.48      4.48 o 
   2   5   5        2.86       -0.72      5.49 o 
   3   5   5        0.44        0.45      8.60 o 
   4   5   5      196.51      198.53     20.23 o 
  -8   6   5        4.94        7.79      7.09 o 
  -7   6   5      140.72      129.44     26.20 o 
  -6   6   5       63.88       71.90     19.39 o 
  -5   6   5      373.59      365.61     30.49 o 
  -4   6   5       16.79       14.76      5.36 o 
  -3   6   5       74.62       78.22      7.38 o 
  -2   6   5      192.79      197.52      7.47 o 
  -1   6   5     1234.97     1205.52     25.93 o 
   0   6   5      457.11      439.32     13.92 o 
   1   6   5       32.01       22.30      5.87 o 
   2   6   5       54.51       48.07      8.05 o 
   3   6   5       47.87       44.89     11.14 o 
   4   6   5        0.03        4.14      9.83 o 
  -8   7   5       19.28       12.54     11.26 o 
  -7   7   5        1.00        8.38      6.22 o 
  -6   7   5       13.06       22.07      7.69 o 
  -5   7   5      118.69      119.78     11.29 o 
  -4   7   5      117.09      108.57      9.11 o 
  -3   7   5        2.21        0.33      3.95 o 
  -2   7   5       10.25        9.80      3.06 o 
  -1   7   5      106.69      126.23      8.48 o 
   0   7   5        1.06        7.46      4.67 o 
   1   7   5        6.54        7.57      5.41 o 
   2   7   5      194.56      189.16     13.13 o 
   3   7   5      114.25      165.65     16.96 o 
   4   7   5       26.59       21.60     11.46 o 
  -8   8   5       28.06       20.47     12.21 o 
  -7   8   5        0.85        0.44      6.67 o 
  -6   8   5      204.19      181.72     28.99 o 
  -5   8   5        1.06       -2.36      4.53 o 
  -4   8   5       10.29       10.53      5.57 o 
  -3   8   5        4.16        1.93      4.18 o 
  -2   8   5      554.09      524.54     12.11 o 
  -1   8   5        9.08       11.61      4.81 o 
   0   8   5      635.94      573.99     16.19 o 
   1   8   5       25.95       22.49      7.10 o 
   2   8   5        0.38        6.35      5.80 o 
   3   8   5       55.47       65.61     17.11 o 
   4   8   5       10.99        2.43     10.15 o 
  -8   9   5        0.01        5.07      9.33 o 
  -7   9   5       37.10       32.74     10.95 o 
  -6   9   5        3.75        0.49      6.92 o 
  -5   9   5       12.74        8.77      9.75 o 
  -4   9   5       23.11        9.00      5.53 o 
  -3   9   5       25.38       26.83      5.53 o 
  -2   9   5        9.96        7.22      3.89 o 
  -1   9   5       60.07       76.20      7.56 o 
   0   9   5      390.59      390.44     13.69 o 
   1   9   5        0.37        1.41      5.21 o 
   2   9   5      227.43      217.84     11.80 o 
   3   9   5       24.05       27.14     10.63 o 
   4   9   5       68.62       69.25     29.98 o 
  -8  10   5        5.33        5.58      8.27 o 
  -7  10   5       13.78       14.32      8.29 o 
  -6  10   5        0.99        5.48      6.81 o 
  -5  10   5      135.21      149.86     11.10 o 
  -4  10   5      109.04      134.31     10.47 o 
  -3  10   5       16.50        7.04      4.71 o 
  -2  10   5        5.18        5.32      3.81 o 
  -1  10   5      419.14      391.44     17.33 o 
   0  10   5       23.17       27.29      6.32 o 
   1  10   5      205.33      208.14     11.51 o 
   2  10   5        1.47       -5.57      5.57 o 
   3  10   5       35.36       28.74     10.44 o 
   4  10   5       18.78       24.66     12.11 o 
  -8  11   5       31.98       35.88     10.74 o 
  -7  11   5       24.44       28.86      9.89 o 
  -6  11   5        1.33       -6.72      6.72 o 
  -5  11   5        1.46       -4.95      4.95 o 
  -4  11   5       21.83       29.26      6.83 o 
  -3  11   5       15.34       11.58      5.31 o 
  -2  11   5      144.76      140.14      8.07 o 
  -1  11   5      329.61      342.31     38.16 o 
   0  11   5      836.85      803.12     27.86 o 
   1  11   5      186.32      191.47     11.85 o 
   2  11   5       10.11        6.53      6.36 o 
   3  11   5       12.13       14.41     10.04 o 
   4  11   5      122.95      136.91     21.92 o 
  -8  12   5       50.67       71.39     13.80 o 
  -7  12   5        2.88       -5.15      7.73 o 
  -6  12   5       72.69      122.86     27.52 o 
  -5  12   5       11.86        6.16      5.82 o 
  -4  12   5      225.43      246.58     11.73 o 
  -3  12   5       32.76       40.49      6.80 o 
  -2  12   5      177.95      180.38      9.81 o 
  -1  12   5       57.61       60.37     10.20 o 
   0  12   5      425.81      390.04     36.83 o 
   1  12   5       15.22       20.90     11.57 o 
   2  12   5       50.93       52.19     10.45 o 
   3  12   5        1.95        0.45      9.93 o 
   4  12   5       11.59       17.81     15.35 o 
  -7  13   5        1.04       -3.06      8.89 o 
  -6  13   5       11.55       28.31      9.53 o 
  -5  13   5        4.95        5.55      5.89 o 
  -4  13   5        5.64        0.38      5.23 o 
  -3  13   5      553.98      544.34     16.52 o 
  -2  13   5        5.17        2.55      3.99 o 
  -1  13   5      775.50      677.80     23.48 o 
   0  13   5      128.19      135.15     14.16 o 
   1  13   5       30.55       33.94      8.67 o 
   2  13   5      190.56      206.56     14.85 o 
   3  13   5       35.83       33.33     12.36 o 
   4  13   5        0.31      -10.73     10.73 o 
  -7  14   5       14.23       13.66      9.47 o 
  -6  14   5      266.40      271.44     33.40 o 
  -5  14   5       70.50       76.37      9.67 o 
  -4  14   5       10.02        5.21      6.02 o 
  -3  14   5      224.32      231.42     11.32 o 
  -2  14   5       95.54      104.40      8.24 o 
  -1  14   5       12.40        4.69      7.25 o 
   0  14   5       90.32       81.82     12.11 o 
   1  14   5       47.15       43.33      9.48 o 
   2  14   5       15.31       17.85      7.48 o 
   3  14   5       52.18       47.18     18.42 o 
   4  14   5        0.01        5.92     11.41 o 
  -7  15   5       10.90       -3.24      9.28 o 
  -6  15   5        0.30       -2.73      8.19 o 
  -5  15   5        7.53        3.48      6.20 o 
  -4  15   5       90.89      111.90     10.79 o 
  -3  15   5      114.35      128.93     11.01 o 
  -2  15   5      390.30      374.39     12.01 o 
  -1  15   5       16.59       14.78      7.94 o 
   0  15   5      433.63      436.48     23.89 o 
   1  15   5      200.24      209.57     18.06 o 
   2  15   5      110.75      105.83     14.30 o 
   3  15   5       16.84       19.80     10.98 o 
  -7  16   5       14.50       18.78     12.41 o 
  -6  16   5        0.84       -4.17      8.50 o 
  -5  16   5       67.77       84.35     10.65 o 
  -4  16   5       45.65       48.88      8.38 o 
  -3  16   5      195.48      199.11     12.15 o 
  -2  16   5        0.24        0.13      4.29 o 
  -1  16   5       98.25      113.07     14.04 o 
   0  16   5       15.34       27.71      9.91 o 
   1  16   5       19.01       21.45      9.27 o 
   2  16   5      150.17      154.13     16.98 o 
   3  16   5       32.32       14.48     17.09 o 
  -7  17   5        5.72       12.75     11.32 o 
  -6  17   5        4.63        3.21      9.72 o 
  -5  17   5        1.59       -0.55      6.46 o 
  -4  17   5       21.74       16.02      6.73 o 
  -3  17   5       12.65       12.79      6.17 o 
  -2  17   5        1.54       -0.03      4.91 o 
  -1  17   5      256.65      222.11     14.64 o 
   0  17   5       65.40       68.28     12.22 o 
   1  17   5      241.56      228.12     18.16 o 
   2  17   5       12.54       15.13     10.44 o 
   3  17   5       80.62       77.58     21.91 o 
  -7  18   5        0.73       -3.86     10.39 o 
  -6  18   5        3.97        0.93     10.41 o 
  -5  18   5        8.06        5.62     11.06 o 
  -4  18   5        0.15       -5.70      5.70 o 
  -3  18   5       68.27       97.27     13.59 o 
  -2  18   5        2.18        2.27      5.37 o 
  -1  18   5       84.95       89.80     12.95 o 
   0  18   5      213.80      211.27     18.30 o 
   1  18   5        2.65       -2.59      9.06 o 
   2  18   5       24.62       32.08     11.41 o 
   3  18   5        5.69        1.62     15.01 o 
  -6  19   5        0.05       -5.93     10.27 o 
  -5  19   5        0.36       -2.83      7.01 o 
  -4  19   5        0.96       -0.76      6.50 o 
  -3  19   5        0.50        2.48      6.93 o 
  -2  19   5       15.77       10.00      5.45 o 
  -1  19   5       61.51       44.77     10.89 o 
   0  19   5       47.38       55.11     11.82 o 
   1  19   5        5.23       -5.67      7.98 o 
   2  19   5      153.81      180.67     28.02 o 
   3  19   5        3.79        5.18     17.42 o 
  -6  20   5        6.28       -9.71     10.74 o 
  -5  20   5       31.68       51.27      9.79 o 
  -4  20   5      112.83      120.34     12.71 o 
  -3  20   5       81.47       89.20     11.57 o 
  -2  20   5       15.37        7.88      5.67 o 
  -1  20   5       40.68       37.85     11.06 o 
   0  20   5       24.63       21.64      9.74 o 
   1  20   5        3.57        9.80      9.96 o 
   2  20   5        0.20        2.03     11.24 o 
  -6  21   5        6.44        4.47     11.79 o 
  -5  21   5       18.05       10.18      8.40 o 
  -4  21   5       49.68       56.94     11.58 o 
  -3  21   5        7.28       14.33      7.34 o 
  -2  21   5       94.24       96.54     12.86 o 
  -1  21   5       17.55       18.31     15.79 o 
   0  21   5       97.84       83.78     14.09 o 
   1  21   5      194.49      244.00     26.16 o 
   2  21   5        2.49       -6.74     14.68 o 
  -6  22   5        9.85       11.05     12.44 o 
  -5  22   5       19.46       25.54     18.28 o 
  -4  22   5      143.87      182.53     15.92 o 
  -3  22   5       52.43       31.18      8.50 o 
  -2  22   5       10.97       14.77      6.68 o 
  -1  22   5        6.25        0.20      8.14 o 
   0  22   5       13.18        7.59     10.75 o 
   1  22   5        0.40       12.04     10.45 o 
   2  22   5       29.56       25.52     17.73 o 
  -5  23   5        9.23       11.18      8.89 o 
  -4  23   5        1.14       -0.84      7.52 o 
  -3  23   5       15.24       27.31      8.82 o 
  -2  23   5       12.96        8.58      6.41 o 
  -1  23   5      154.47      150.42     17.49 o 
   0  23   5        0.01       -5.17      9.77 o 
   1  23   5       90.87       81.27     27.01 o 
  -5  24   5       10.46        5.76      9.40 o 
  -4  24   5        0.00       -0.31      7.77 o 
  -3  24   5       67.85       85.36     16.51 o 
  -2  24   5       21.38       10.81      7.63 o 
  -1  24   5        9.64        8.08     13.26 o 
   0  24   5        8.82        7.33     10.08 o 
   1  24   5        1.98      -10.49     16.52 o 
  -4  25   5       28.79       37.91     11.08 o 
  -3  25   5       13.70        2.40      8.21 o 
  -2  25   5       19.36       17.58      7.74 o 
  -1  25   5       79.31       85.66     21.11 o 
   0  25   5        8.05       11.18     10.97 o 
   1  25   5        0.07       -8.59     20.62 o 
  -4  26   5       80.85       91.67     18.85 o 
  -3  26   5        3.92        1.61      8.58 o 
  -2  26   5       48.01       38.27     10.43 o 
  -1  26   5       37.39       31.26     13.66 o 
   0  26   5        0.03      -10.77     10.77 o 
  -3  27   5        6.77        9.38      9.93 o 
  -2  27   5       13.00       17.18      9.91 o 
  -1  27   5       13.51       16.47     12.58 o 
  -8   0   6       12.13       -4.95     19.17 o 
  -6   0   6        3.30       -5.62     12.05 o 
  -4   0   6       56.51       79.99     15.76 o 
  -2   0   6      404.61      477.74     25.03 o 
   0   0   6      132.34      175.06     21.11 o 
   2   0   6      107.37      114.96     20.01 o 
   4   0   6       73.20       58.08     20.34 o 
  -8   1   6       38.46       38.67     15.79 o 
  -7   1   6        0.07       -8.62      9.64 o 
  -6   1   6        4.57      -10.78     10.78 o 
  -5   1   6      375.57      376.03     14.41 o 
  -4   1   6      320.49      321.13     14.97 o 
  -3   1   6      657.55      599.98     18.94 o 
  -2   1   6      298.26      298.85     14.01 o 
  -1   1   6      485.52      432.53     17.22 o 
   0   1   6      286.43      248.60     22.74 o 
   1   1   6       11.62        8.00      7.70 o 
   2   1   6      125.41      116.37     14.77 o 
   3   1   6       94.10       87.69     14.74 o 
   4   1   6       30.07       31.75     15.40 o 
  -8   2   6        2.93        2.21     12.79 o 
  -7   2   6       13.47       -1.91      9.80 o 
  -6   2   6       43.02       23.60     11.17 o 
  -5   2   6      398.78      401.99     14.88 o 
  -4   2   6       75.90       92.92      8.35 o 
  -3   2   6       61.29       68.66      8.97 o 
  -2   2   6       24.88       57.40      9.07 o 
  -1   2   6      197.93      180.58     20.01 o 
   0   2   6        0.12       -4.15      5.64 o 
   1   2   6      132.60      160.27     15.50 o 
   2   2   6       33.52       43.05     14.23 o 
   3   2   6       11.70        5.07      9.35 o 
   4   2   6        5.25       12.00     12.37 o 
  -8   3   6       26.26       34.89     14.37 o 
  -7   3   6       20.94       21.85     12.13 o 
  -6   3   6       11.78       -6.80      8.86 o 
  -5   3   6       27.34       35.91      7.58 o 
  -4   3   6     1066.67     1070.32     28.60 o 
  -3   3   6       41.50       55.28      9.18 o 
  -2   3   6     1550.14     1517.49     31.94 o 
  -1   3   6       16.57       28.37      8.57 o 
   0   3   6        0.05       -2.97      5.89 o 
   1   3   6       74.77       95.58     12.71 o 
   2   3   6       33.10       29.22      8.43 o 
   3   3   6       25.36       33.95     13.86 o 
   4   3   6       91.88       82.93     15.92 o 
  -8   4   6        2.96        3.09     12.10 o 
  -7   4   6       30.41       29.11     18.61 o 
  -6   4   6        8.27       -1.78      9.23 o 
  -5   4   6       97.25      116.36     10.63 o 
  -4   4   6      194.52      160.12     11.59 o 
  -3   4   6      118.32      109.29      8.89 o 
  -2   4   6        6.45       29.51     17.15 o 
  -1   4   6      361.27      315.48     14.86 o 
   0   4   6        4.10        4.95      6.32 o 
   1   4   6        4.52        2.56      5.77 o 
   2   4   6       13.07        2.26      6.94 o 
   3   4   6        0.96        9.35      9.74 o 
   4   4   6        6.13        1.93     14.67 o 
  -8   5   6        6.24       -1.31     18.66 o 
  -7   5   6       14.24       13.51     16.07 o 
  -6   5   6       51.95       36.14     15.95 o 
  -5   5   6      248.42      239.87     22.00 o 
  -4   5   6        8.74        3.33      5.35 o 
  -3   5   6      320.35      288.40     25.92 o 
  -2   5   6       91.45      117.34     11.20 o 
  -1   5   6      348.89      335.11     13.09 o 
   0   5   6        7.02        0.31      6.36 o 
   1   5   6       20.12        4.33      6.01 o 
   2   5   6        1.16       -0.37      6.95 o 
   3   5   6      137.58      141.58     17.49 o 
  -8   6   6        2.88        6.05      7.46 o 
  -7   6   6        4.86       -3.41      6.09 o 
  -6   6   6        0.04        1.38      6.37 o 
  -5   6   6      143.13      171.64     17.40 o 
  -4   6   6       97.41       91.17     12.59 o 
  -3   6   6        0.01       -3.10      5.26 o 
  -2   6   6      260.08      243.84     10.84 o 
  -1   6   6       62.32       65.43     11.59 o 
   0   6   6       12.76        5.02      6.36 o 
   1   6   6       82.80       74.42      9.48 o 
   2   6   6       16.54        6.77      7.35 o 
   3   6   6       20.96       11.76      9.58 o 
  -8   7   6        8.73        7.71      7.19 o 
  -7   7   6        1.18       -0.13     10.84 o 
  -6   7   6       17.79       12.51      7.96 o 
  -5   7   6      109.34      112.46     12.14 o 
  -4   7   6      327.99      287.91     12.03 o 
  -3   7   6       27.97       16.24      7.16 o 
  -2   7   6      235.43      213.73     19.14 o 
  -1   7   6        1.44        4.46      5.18 o 
   0   7   6       40.37       35.73      7.19 o 
   1   7   6       22.03       15.33      7.16 o 
   2   7   6       33.35       30.03      8.47 o 
   3   7   6       11.35       21.18     10.77 o 
  -8   8   6        1.17       -4.75     13.74 o 
  -7   8   6       46.29       34.62     18.45 o 
  -6   8   6       73.37       61.36     10.41 o 
  -5   8   6       19.07       16.69      8.54 o 
  -4   8   6        3.94        3.02      5.34 o 
  -3   8   6       52.56       55.97      9.54 o 
  -2   8   6       23.53       15.24      7.94 o 
  -1   8   6      212.70      221.26     15.74 o 
   0   8   6       25.66       27.96      6.87 o 
   1   8   6      203.13      199.21     13.12 o 
   2   8   6        8.62       10.98      7.39 o 
   3   8   6       41.38       42.69     18.32 o 
  -8   9   6        3.43        5.20      6.74 o 
  -7   9   6       21.09       15.14      8.73 o 
  -6   9   6        9.86        1.04      7.29 o 
  -5   9   6       66.93       67.25      8.83 o 
  -4   9   6      525.31      461.98     15.47 o 
  -3   9   6      308.54      271.30     28.05 o 
  -2   9   6      573.00      517.67     20.68 o 
  -1   9   6      229.64      214.90     14.36 o 
   0   9   6       41.46       24.11      8.13 o 
   1   9   6       21.33       19.01      7.13 o 
   2   9   6       65.39       58.46      9.84 o 
   3   9   6       23.83        6.47     10.27 o 
  -8  10   6       32.22       23.87     10.04 o 
  -7  10   6       15.67        7.05      8.49 o 
  -6  10   6        4.54       -2.01      7.09 o 
  -5  10   6       98.54       97.95     10.02 o 
  -4  10   6       81.16       75.59     14.05 o 
  -3  10   6        1.27        7.78      6.91 o 
  -2  10   6       16.81       16.92      8.44 o 
  -1  10   6      142.11      154.94     36.58 o 
   0  10   6       18.00       11.77      7.52 o 
   1  10   6       14.69        8.04      7.02 o 
   2  10   6       29.48       30.80      8.35 o 
   3  10   6        5.55        1.60     10.25 o 
  -7  11   6        3.66       -2.63      8.18 o 
  -6  11   6      118.88      118.39     14.77 o 
  -5  11   6      100.11      124.27     11.11 o 
  -4  11   6        0.04       -0.58      5.97 o 
  -3  11   6      632.83      603.66     31.28 o 
  -2  11   6      111.71      127.10     14.85 o 
  -1  11   6      660.31      597.43     23.30 o 
   0  11   6       55.14       57.31     17.30 o 
   1  11   6       62.29       65.51     10.05 o 
   2  11   6        8.82        5.88      8.05 o 
   3  11   6      137.11      163.74     29.03 o 
  -7  12   6        0.05       -5.99      7.24 o 
  -6  12   6        0.65      -10.02     12.45 o 
  -5  12   6        0.04       -2.62      5.72 o 
  -4  12   6       94.99       79.39      9.56 o 
  -3  12   6        3.72        2.27      6.83 o 
  -2  12   6       55.43       42.24     10.05 o 
  -1  12   6       52.37       42.62     10.18 o 
   0  12   6        2.85       -3.07      7.13 o 
   1  12   6       60.11       37.53     20.71 o 
   2  12   6        0.18       -4.25      7.54 o 
   3  12   6       17.74        8.62     12.29 o 
  -7  13   6        8.87       10.50      9.22 o 
  -6  13   6       32.83       34.97     12.78 o 
  -5  13   6        0.69       -5.38      6.14 o 
  -4  13   6      334.14      345.89     14.38 o 
  -3  13   6       12.47       13.44      7.63 o 
  -2  13   6       67.99       77.48     11.77 o 
  -1  13   6        9.70        6.79      7.72 o 
   0  13   6       29.87       24.31     12.81 o 
   1  13   6      102.39       80.85     13.15 o 
   2  13   6       89.06      118.48     16.07 o 
   3  13   6        0.00        1.34     11.75 o 
  -7  14   6        0.10        1.28      9.64 o 
  -6  14   6       11.43        4.99      9.48 o 
  -5  14   6       24.07       18.73      7.64 o 
  -4  14   6        3.15        0.80      6.22 o 
  -3  14   6       14.06        5.50      7.17 o 
  -2  14   6        1.00       -1.08      7.15 o 
  -1  14   6       49.27       45.51     21.40 o 
   0  14   6      119.77      110.65     14.89 o 
   1  14   6       47.53       65.01     13.33 o 
   2  14   6       15.48        7.61     14.83 o 
   3  14   6        0.72       16.60     16.23 o 
  -7  15   6       12.21       12.77     10.32 o 
  -6  15   6        5.23        1.96      9.71 o 
  -5  15   6       58.14       66.27     10.04 o 
  -4  15   6        5.32       11.34      6.92 o 
  -3  15   6      333.97      297.21     21.79 o 
  -2  15   6        9.21        5.70      7.59 o 
  -1  15   6      224.21      244.06     19.33 o 
   0  15   6       98.59       97.12     14.41 o 
   1  15   6       62.49       44.84     12.18 o 
   2  15   6        1.54      -11.17     16.38 o 
  -7  16   6        0.05       -1.00     10.56 o 
  -6  16   6        7.27        9.10     10.09 o 
  -5  16   6      108.02      127.53     12.29 o 
  -4  16   6       64.92       66.66     14.69 o 
  -3  16   6       54.62       31.72      8.84 o 
  -2  16   6       10.92        5.18      7.94 o 
  -1  16   6      177.21      217.89     18.80 o 
   0  16   6        3.04       -8.11      8.11 o 
   1  16   6        0.71        5.31     10.45 o 
   2  16   6       21.64       14.31     14.46 o 
  -6  17   6       75.56       75.85     17.86 o 
  -5  17   6        1.86        3.85      7.85 o 
  -4  17   6       26.12       35.08      8.51 o 
  -3  17   6       20.75       12.11      8.58 o 
  -2  17   6      163.55      172.51     20.15 o 
  -1  17   6       67.01       55.67     11.89 o 
   0  17   6      280.28      257.35     17.38 o 
   1  17   6        0.67       -9.36     13.67 o 
   2  17   6       56.13       51.86     21.89 o 
  -6  18   6        0.71        1.26     14.77 o 
  -5  18   6       39.22       60.78     10.20 o 
  -4  18   6       47.10       63.55      9.90 o 
  -3  18   6       33.37       18.36      9.50 o 
  -2  18   6       95.25       85.86     13.01 o 
  -1  18   6        0.87       -7.63      7.63 o 
   0  18   6       29.15       31.51     17.23 o 
   1  18   6       31.29       36.46     12.36 o 
   2  18   6        6.01        3.39     17.20 o 
  -6  19   6        0.88       -3.07     11.21 o 
  -5  19   6       45.41       51.89     10.29 o 
  -4  19   6       93.22       99.28     12.27 o 
  -3  19   6        0.42       -3.19      8.24 o 
  -2  19   6       15.33       16.81     10.28 o 
  -1  19   6        3.42        0.62      8.73 o 
   0  19   6       12.38        3.85     16.53 o 
   1  19   6       58.16       61.01     14.28 o 
  -6  20   6        5.90        5.22     11.33 o 
  -5  20   6        0.26       -8.64      8.64 o 
  -4  20   6       10.20        3.70      7.66 o 
  -3  20   6        9.16       17.07      9.11 o 
  -2  20   6       27.59        8.96     15.26 o 
  -1  20   6        2.08       -9.17      9.17 o 
   0  20   6       56.95       44.13     13.81 o 
   1  20   6       12.13       -0.41     11.61 o 
  -5  21   6       11.60       10.23      9.18 o 
  -4  21   6        2.34       -6.98      7.25 o 
  -3  21   6       53.55       47.59     12.39 o 
  -2  21   6        3.58        3.21      8.74 o 
  -1  21   6        0.05       -5.97      9.46 o 
   0  21   6       69.62       51.99     13.71 o 
   1  21   6        3.36        8.06     11.25 o 
  -5  22   6       17.17       20.55     10.09 o 
  -4  22   6       28.44       27.34     14.31 o 
  -3  22   6        5.05        7.63      9.35 o 
  -2  22   6       11.98        0.82      9.91 o 
  -1  22   6       17.60        8.27     10.67 o 
   0  22   6        0.35        3.53     10.94 o 
  -4  23   6       16.92       26.38     13.79 o 
  -3  23   6        0.43       -4.44     10.29 o 
  -2  23   6       37.85       25.22     22.85 o 
  -1  23   6        2.46       -3.66     10.63 o 
   0  23   6       59.29       46.01     15.35 o 
  -4  24   6       92.22       94.77     23.80 o 
  -3  24   6        7.62       -3.91      9.55 o 
  -2  24   6        0.23       -2.33     10.46 o 
  -1  24   6        8.84       -2.23     11.30 o 
  -3  25   6       25.11       17.62     11.53 o 
  -2  25   6        1.18      -10.91     10.91 o 
  -7   0   7        0.47       -0.84     16.45 o 
  -5   0   7      149.54      182.98     51.54 o 
  -3   0   7      402.40      386.30     24.04 o 
  -1   0   7      859.74      751.65     34.83 o 
   1   0   7      432.81      381.11     27.96 o 
   3   0   7      112.47      120.93     25.49 o 
  -8   1   7       18.66       14.77     13.46 o 
  -7   1   7        0.26       -2.52     11.14 o 
  -6   1   7       63.37       41.51     12.24 o 
  -5   1   7       25.40       38.57      8.92 o 
  -4   1   7        0.62        5.20      9.17 o 
  -3   1   7      181.34      202.89     12.94 o 
  -2   1   7       78.70       75.76     10.88 o 
  -1   1   7       42.84       83.14     13.33 o 
   0   1   7       69.63       88.51     13.43 o 
   1   1   7      115.60      120.47     22.19 o 
   2   1   7       40.37       58.02     14.28 o 
  -8   2   7        2.72      -11.58     11.58 o 
  -7   2   7        0.00      -10.63     11.05 o 
  -6   2   7       87.00       53.75     12.68 o 
  -5   2   7       10.55       13.46      6.77 o 
  -4   2   7      223.72      243.61     13.97 o 
  -3   2   7      157.08      180.18     14.79 o 
  -2   2   7       11.42       18.36      7.67 o 
  -1   2   7      104.01      136.58     32.96 o 
   0   2   7      958.62      944.85     29.55 o 
   1   2   7       10.55        5.40      8.84 o 
   2   2   7      118.01      137.52     13.97 o 
  -8   3   7        0.06       -4.18     12.87 o 
  -7   3   7        4.77      -10.11     10.11 o 
  -6   3   7        0.69       -9.20      9.20 o 
  -5   3   7      548.41      508.68     21.14 o 
  -4   3   7      145.54      170.74     14.62 o 
  -3   3   7      458.22      426.12     20.33 o 
  -2   3   7      116.22      145.45     19.41 o 
  -1   3   7       53.69       83.37     11.67 o 
   0   3   7       21.25       84.79     18.37 o 
   1   3   7       47.57       97.49     14.41 o 
   2   3   7       17.10       15.30      8.82 o 
  -8   4   7        7.78       19.21     19.21 o 
  -7   4   7        0.85      -12.56     16.01 o 
  -6   4   7       34.53       35.23      7.90 o 
  -5   4   7        7.99       17.38      6.29 o 
  -4   4   7       12.27       24.95      8.54 o 
  -3   4   7       38.84       44.37     10.21 o 
  -2   4   7       10.47       12.67      7.83 o 
  -1   4   7      359.07      364.18     14.72 o 
   0   4   7      188.52      211.02     13.49 o 
   1   4   7      186.86      262.94     25.45 o 
   2   4   7        0.04        2.87      8.41 o 
  -8   5   7        0.59       -3.88      7.44 o 
  -7   5   7       28.83       19.28      8.10 o 
  -6   5   7      124.18      136.18     18.33 o 
  -5   5   7        0.01        0.92      5.54 o 
  -4   5   7      173.44      194.08     14.21 o 
  -3   5   7       57.74       49.28     10.32 o 
  -2   5   7      260.55      247.64     17.04 o 
  -1   5   7        4.80       17.90      6.85 o 
   0   5   7      103.71      144.27     18.28 o 
   1   5   7       14.85       10.29      8.24 o 
   2   5   7       35.72       48.51     10.25 o 
  -8   6   7        0.02       -5.63      5.63 o 
  -7   6   7        1.37       -3.85      9.85 o 
  -6   6   7       20.08        9.86      7.39 o 
  -5   6   7        1.71       -1.56      5.37 o 
  -4   6   7        2.11        4.70      7.74 o 
  -3   6   7       13.79       17.76      8.32 o 
  -2   6   7      270.34      272.23     16.65 o 
  -1   6   7      240.56      242.96     16.18 o 
   0   6   7      119.78      128.93     14.14 o 
   1   6   7       76.74       85.14     11.35 o 
   2   6   7       47.04       52.14     10.77 o 
  -7   7   7       49.13       40.42      9.93 o 
  -6   7   7        2.11       -3.28      6.23 o 
  -5   7   7      199.76      177.97     20.57 o 
  -4   7   7       30.68       39.82      9.32 o 
  -3   7   7       46.15       56.34     11.38 o 
  -2   7   7       57.15       80.75     33.10 o 
  -1   7   7       51.55       68.92     20.94 o 
   0   7   7       39.99       54.10      9.13 o 
   1   7   7       12.29        3.19      7.66 o 
   2   7   7        6.08        2.09     10.43 o 
  -7   8   7        4.45       -6.35      6.35 o 
  -6   8   7       54.37       61.69     10.85 o 
  -5   8   7        0.00       -2.26      5.98 o 
  -4   8   7      129.11      150.89     14.83 o 
  -3   8   7       27.40       12.55     11.22 o 
  -2   8   7        6.71       -1.44      8.66 o 
  -1   8   7        5.37        1.69      7.78 o 
   0   8   7      438.10      436.39     51.28 o 
   1   8   7       14.92       21.36      8.56 o 
   2   8   7       38.92       38.34     12.78 o 
  -7   9   7        3.29        6.00      7.93 o 
  -6   9   7      165.80      167.66     22.99 o 
  -5   9   7       32.00       44.69     12.58 o 
  -4   9   7      428.06      404.73     19.07 o 
  -3   9   7       17.53        9.41      7.61 o 
  -2   9   7       58.73       48.20     11.13 o 
  -1   9   7        9.38       -2.41      7.98 o 
   0   9   7        0.22        5.70      9.26 o 
   1   9   7       41.19       44.81     10.12 o 
   2   9   7        7.62        7.27     11.34 o 
  -7  10   7       13.17       13.61      9.67 o 
  -6  10   7       90.40       85.49     13.64 o 
  -5  10   7      152.07      166.64     15.12 o 
  -4  10   7      119.59      137.79     14.83 o 
  -3  10   7        0.26       -6.14     10.52 o 
  -2  10   7        6.08        8.25      8.54 o 
  -1  10   7      132.06      159.49     17.80 o 
   0  10   7       85.82       71.65     12.84 o 
   1  10   7      198.11      215.47     20.95 o 
   2  10   7        9.20       20.50     11.35 o 
  -7  11   7       50.68       33.84     10.91 o 
  -6  11   7       17.22       28.55     10.51 o 
  -5  11   7       51.82       87.17     17.36 o 
  -4  11   7      116.20      120.99     13.92 o 
  -3  11   7       15.79       15.52      8.56 o 
  -2  11   7       27.34       23.43     12.01 o 
  -1  11   7      176.97      237.85     20.00 o 
   0  11   7        3.97       -2.54      8.29 o 
   1  11   7        0.43       -0.06      9.91 o 
   2  11   7       80.59       65.72     23.72 o 
  -7  12   7       19.51       11.93      9.72 o 
  -6  12   7       27.49       10.47      8.81 o 
  -5  12   7       78.12       72.81     11.63 o 
  -4  12   7        0.05        9.70      7.91 o 
  -3  12   7       21.47       17.42      9.05 o 
  -2  12   7      106.78      120.73     15.28 o 
  -1  12   7       30.75       28.98     10.53 o 
   0  12   7      308.49      275.43     18.39 o 
   1  12   7        2.84       12.11     10.87 o 
   2  12   7      122.12      126.32     28.74 o 
  -7  13   7        4.10       -7.04     10.49 o 
  -6  13   7        4.89       -4.11      8.53 o 
  -5  13   7       47.07       71.39     17.84 o 
  -4  13   7      111.22      111.25     13.51 o 
  -3  13   7       35.61       43.31     10.37 o 
  -2  13   7       20.03       25.99     10.03 o 
  -1  13   7       50.18       52.09     12.88 o 
   0  13   7        5.28       11.87     10.52 o 
   1  13   7       16.67       24.37     11.60 o 
  -7  14   7        1.45        1.78     10.37 o 
  -6  14   7        1.75        7.39     13.26 o 
  -5  14   7        6.82       12.39      8.43 o 
  -4  14   7       10.30        3.46      8.35 o 
  -3  14   7       10.56       16.06      8.77 o 
  -2  14   7       40.16       48.17     11.43 o 
  -1  14   7      113.04      100.02     17.89 o 
   0  14   7      151.37      161.98     18.72 o 
   1  14   7      183.41      255.40     37.22 o 
  -6  15   7       84.96       84.49     17.65 o 
  -5  15   7       14.01        9.46     13.78 o 
  -4  15   7      183.22      212.47     18.37 o 
  -3  15   7       60.35       49.48     12.24 o 
  -2  15   7       10.73       15.70     10.42 o 
  -1  15   7        6.51       -2.21     10.30 o 
   0  15   7        0.05       -1.79      9.69 o 
   1  15   7        8.19       13.41     10.90 o 
  -6  16   7        0.00       -7.07     11.14 o 
  -5  16   7       52.79       56.73     18.04 o 
  -4  16   7       23.59       12.88      8.90 o 
  -3  16   7       15.60       21.69     14.46 o 
  -2  16   7      166.72      219.76     27.00 o 
  -1  16   7       47.90       64.12     13.65 o 
   0  16   7        2.81        4.40     10.77 o 
   1  16   7       72.17       62.91     15.29 o 
  -6  17   7        0.00       -7.19     10.41 o 
  -5  17   7      109.82      179.54     26.46 o 
  -4  17   7       27.91       21.11      9.73 o 
  -3  17   7        2.88       -6.84      7.88 o 
  -2  17   7        6.71        7.59     11.51 o 
  -1  17   7       55.01       42.42     12.81 o 
   0  17   7       10.37        0.96     10.78 o 
   1  17   7        0.19       -8.16     10.91 o 
  -5  18   7       38.28       29.38     15.85 o 
  -4  18   7        1.11       -2.18      9.19 o 
  -3  18   7       52.34       43.87     12.12 o 
  -2  18   7        5.38        3.49     10.25 o 
  -1  18   7       39.17       30.94     28.54 o 
   0  18   7       21.17       24.41     12.20 o 
  -5  19   7        4.69        6.53     15.57 o 
  -4  19   7       11.38       -3.63      9.88 o 
  -3  19   7        1.40       -5.99      9.40 o 
  -2  19   7       13.20       14.81     10.18 o 
  -1  19   7        5.76       32.57     17.46 o 
   0  19   7       31.07       30.11     12.90 o 
  -5  20   7        0.04      -11.23     13.53 o 
  -4  20   7       11.99       -0.85     12.77 o 
  -3  20   7        0.91        0.50      9.58 o 
  -2  20   7        1.11        0.57     10.65 o 
  -1  20   7       28.43       28.67     12.53 o 
  -4  21   7       21.11       12.31     10.89 o 
  -3  21   7       66.94       62.00     13.82 o 
  -2  21   7        3.55      -10.89     10.89 o 
  -1  21   7       39.02       37.21     14.48 o 
  -3  22   7       21.96       21.04     11.63 o 
  -2  22   7        9.03       14.85     12.58 o 
  -2   0   8      274.98      284.82     23.83 o 
   0   0   8      326.82      321.44     27.77 o 
  -5   1   8       67.73       71.24     17.53 o 
  -3   1   8       16.42        2.19     13.15 o 
  -2   1   8       10.84        7.81      9.04 o 
  -1   1   8        0.37       19.14      9.85 o 
   0   1   8       16.42       27.15     10.62 o 
   1   1   8        4.62        7.73     11.02 o 
  -5   2   8       42.28       56.82     14.66 o 
  -4   2   8        5.42       -5.67      8.50 o 
  -3   2   8       29.75       39.95     16.10 o 
  -2   2   8       43.67       54.00     11.36 o 
  -1   2   8      441.23      410.37     20.21 o 
   0   2   8        3.96        2.29      8.87 o 
   1   2   8       92.86       80.34     12.19 o 
  -5   3   8        2.64        0.54      7.88 o 
  -4   3   8        5.72        9.29      8.92 o 
  -3   3   8       12.05       -1.50      9.57 o 
  -2   3   8      154.65      151.91     16.95 o 
  -1   3   8       14.58       43.71     11.59 o 
   0   3   8       10.98        3.32      7.90 o 
   1   3   8        9.76       15.79      9.59 o 
  -5   4   8        3.39        4.25      8.12 o 
  -4   4   8      102.58      136.70     14.92 o 
  -3   4   8        8.49        0.54      8.35 o 
  -2   4   8      189.90      194.40     23.02 o 
  -1   4   8      240.30      249.85     25.81 o 
   0   4   8       59.12       57.54     10.68 o 
   1   4   8        0.52       -1.62      8.44 o 
  -5   5   8        6.00        5.24      9.36 o 
  -4   5   8        0.12       -7.10      7.10 o 
  -3   5   8       63.38       54.74     12.31 o 
  -2   5   8       29.54       32.14     11.06 o 
  -1   5   8       17.16       39.87     12.05 o 
   0   5   8        0.98       -0.39      8.05 o 
   1   5   8        4.82        2.48      9.15 o 
  -5   6   8       28.78       30.27     17.15 o 
  -4   6   8       56.25       58.13     11.87 o 
  -3   6   8       46.19       37.24     10.98 o 
  -2   6   8      166.35      216.93     24.40 o 
  -1   6   8       27.68       27.90     11.12 o 
   0   6   8       62.18       74.66     14.16 o 
   1   6   8        4.31        5.08      8.74 o 
  -5   7   8       32.01       26.87      9.98 o 
  -4   7   8        0.40       -6.74      7.97 o 
  -3   7   8       11.79       14.39     10.41 o 
  -2   7   8        9.66       11.56     10.07 o 
  -1   7   8        0.24        3.18      9.49 o 
   0   7   8        0.26       -3.30     10.21 o 
   1   7   8        2.39       -4.81     10.57 o 
  -5   8   8       58.78       64.82     12.17 o 
  -4   8   8       15.91        2.06      8.94 o 
  -3   8   8       17.25       12.90     10.12 o 
  -2   8   8        5.69        5.32     10.28 o 
  -1   8   8      211.46      243.09     21.02 o 
   0   8   8        0.48       -2.11      9.40 o 
   1   8   8       41.36       37.86     13.74 o 
  -5   9   8       27.88       23.08     10.07 o 
  -4   9   8       14.47       14.63      9.36 o 
  -3   9   8        2.87        5.55      9.30 o 
  -2   9   8       17.95       22.69     11.16 o 
  -1   9   8        7.28       15.26     12.12 o 
   0   9   8        2.27        1.68      9.92 o 
   1   9   8        0.15        4.77     10.85 o 
  -5  10   8        8.65       17.45      9.75 o 
  -4  10   8       11.11       13.15      9.80 o 
  -3  10   8       24.48       13.95      9.61 o 
  -2  10   8       86.97       97.08     14.94 o 
  -1  10   8       94.70       88.09     15.11 o 
   0  10   8      109.63      118.94     17.25 o 
  -5  11   8        0.17        5.02     11.61 o 
  -4  11   8        0.00       -4.64      9.73 o 
  -3  11   8       18.78       19.30     10.17 o 
  -2  11   8       42.26       32.60     11.92 o 
  -1  11   8        9.36       15.91     11.42 o 
   0  11   8        5.38        4.33     15.71 o 
  -5  12   8      130.58      124.56     15.74 o 
  -4  12   8        0.03       -7.69      9.29 o 
  -3  12   8      232.95      275.81     58.29 o 
  -2  12   8       70.05       59.94     14.02 o 
  -1  12   8       66.39       73.58     24.42 o 
   0  12   8       33.35       55.75     17.82 o 
  -5  13   8        0.02        4.45      9.00 o 
  -4  13   8       15.93       21.20     10.38 o 
  -3  13   8       20.19       23.49     10.24 o 
  -2  13   8        0.20       -1.88     10.28 o 
  -1  13   8        0.74       -5.63     10.18 o 
   0  13   8       45.08       51.07     14.26 o 
  -5  14   8      114.04      110.54     15.52 o 
  -4  14   8       96.70       98.45     14.49 o 
  -3  14   8       64.87       65.96     14.55 o 
  -2  14   8       65.48       80.04     15.32 o 
  -1  14   8      107.40       77.62     21.49 o 
   0  14   8       32.47       30.71     13.48 o 
  -5  15   8       10.18        9.35      9.33 o 
  -4  15   8        0.36        3.40     17.02 o 
  -3  15   8       27.38       24.98     12.62 o 
  -2  15   8       20.04       11.27     11.38 o 
  -1  15   8        6.63       -4.70     11.07 o 
  -5  16   8        0.06        0.24      9.28 o 
  -4  16   8        0.44        8.74     12.05 o 
  -3  16   8       59.39       67.89     13.99 o 
  -2  16   8       42.05       50.90     13.75 o 
  -1  16   8        4.43       13.13     11.66 o 
  -4  17   8        0.99        8.97     10.57 o 
  -3  17   8        0.30       -1.01     10.06 o 
  -2  17   8        8.14        4.47     19.97 o 
  -4  18   8       32.99       28.76     11.78 o 
  -3  18   8       23.44       17.78     11.57 o 
  -2  18   8        7.93        8.47     12.25 o 
  -5   0   9       72.91       83.97     19.55 o 
  -1   0   9       27.55       44.15     17.02 o 
  -5   1   9       21.97       20.28     12.10 o 
  -4   1   9       29.74       30.64     15.10 o 
  -2   1   9      101.45      105.94     22.42 o 
  -1   1   9      102.36      100.56     16.19 o 
  -5   2   9       60.08       56.95     18.31 o 
  -4   2   9       20.93       29.94     16.07 o 
  -3   2   9        4.95       12.69     10.07 o 
  -2   2   9       17.20       20.31     10.81 o 
  -1   2   9        1.83       18.28     12.46 o 
  -5   3   9       16.84       26.78     15.74 o 
  -4   3   9       43.75       60.96     19.15 o 
  -3   3   9       40.37       50.70     13.35 o 
  -2   3   9        6.31       18.06     11.87 o 
  -1   3   9      249.95      278.68     34.11 o 
  -5   4   9       53.17       52.15     17.53 o 
  -4   4   9        0.24       -3.08      9.65 o 
  -3   4   9       20.89       33.52     15.09 o 
  -2   4   9        1.52        7.57     11.51 o 
  -1   4   9        7.48       23.43     12.04 o 
  -5   5   9        3.95        5.00     14.48 o 
  -4   5   9       14.56       11.79     10.24 o 
  -3   5   9       13.54       16.92     14.34 o 
  -2   5   9       60.41       58.18     19.14 o 
  -1   5   9        0.23       -5.27     10.61 o 
  -5   6   9       24.46       27.42     16.42 o 
  -4   6   9      101.13      111.51     15.68 o 
  -3   6   9        1.29        1.49      9.47 o 
  -2   6   9       35.23       62.77     14.18 o 
  -1   6   9        6.57       23.66     12.71 o 
  -5   7   9        1.58       -9.05      9.05 o 
  -4   7   9        0.09      -10.07     14.87 o 
  -3   7   9       13.45       22.30     11.26 o 
  -2   7   9        1.64       -4.78     10.64 o 
  -1   7   9       90.45      108.32     17.48 o 
  -5   8   9       64.86       41.31     12.51 o 
  -4   8   9       55.59       86.80     15.64 o 
  -3   8   9       52.41       59.12     13.85 o 
  -2   8   9       31.38       25.27     12.93 o 
  -1   8   9        3.06        1.42     12.74 o 
  -5   9   9        1.43       17.95     10.76 o 
  -4   9   9       40.00       38.03     12.66 o 
  -3   9   9        2.90       -9.49      9.49 o 
  -2   9   9       13.93       15.71     11.16 o 
  -5  10   9       67.61       69.64     14.66 o 
  -4  10   9       21.28       12.65     20.33 o 
  -3  10   9       65.96       56.70     14.31 o 
  -2  10   9       10.04        4.93     11.57 o 
  -4  11   9       41.64       58.49     14.00 o 
  -3  11   9        7.11       12.96     11.54 o 
  -2  11   9       28.92       22.60     13.71 o 
  -4  12   9       58.69       61.38     14.30 o 
  -3  12   9        1.49        4.89     11.95 o 
                                                 
